# Supplementary material for: Seroepidemiology and molecular diversity of Leishmania donovani complex in Georgia
Source: Parasit Vectors. 2016 May 13;9:279. doi: 10.1186/s13071-016-1558-6 (PMC4866401; doi:10.1186/s13071-016-1558-6)
Supplement: Additional file 3: — Full alignment. FASTA file of concatenated L. donovani complex ITS sequences included in this study. (FASTA 76 kb) [file 13071_2016_1558_MOESM3_ESM.fasta]

>Human Rustavi MM201507
CTGGATCATTTTCCGATGATTACACCCAAAAAA---CAT--ATACAACTCGGGGAGACCTATGTATATATAT----GTAGGCCTTTCCCACATACACA--GCAAAGTTTTGTACTCAAAATTTGCAGTAAAAAAAAGGCCGATCGACGTTAT--AACGCACCGCC----TATACA----AAAGCAAAAATGTCCGTTTATACAAAAAATATACGGCGTTTCGG--TTTT--TGGCGGGGTGG---GTGCGTGTGT--GGATAACGGCTCACATAACGTGTCGCGATGGATGACTTGGCTTCCTATTTCGTTGAAGAACGCAGTAAAGTGCGATAAGTGGTATCAATTGCAGAATCATTCAATTACCGAATCTTTGAACGCAAACGGCGCATGGGAGAAGCTCTATTGTGTCATCCCCGTGCATGCCATATTCTCAGTGTCGAACAAAAAACAACACGCCGCCTCCTCTCTTCTGCACATATATATAT----TATACCATACACAGTATATATATAATTATGTGTTGGAAGCCAAGAGGAGGCGTGTGTTTGTGTTGTGCGCATATTATATGTATATAT-----GCTGTGTGCACACGTAGACAAGTTAGAGTTGGACAAATACACACATGCACTCTCTTTTGTGTGGGTGCGCGCGTGGAAACTCCTCTCTGGTGCTTGC--AAAGCAGTCTTTTTCTCTTTCTCTTTTT----CTCTCTCCATTCTCTCCTCTC-TTTTTTCATCAAAAAGGGGGGAGAGAAAAA-GAGAGAG---GAGGGGGGGTCGAGGG-AGAGAGGCTGTGACCAGGATTATTAAACAAAAAACCAAAACGAGAATTCAACTTCGCGTTGGCCATTTTTTGCTTAATGGGGGG-AGGTGG------GTGTGGGTGGTGTGTGGCTCTCTCTCTGTGTGGTATATATATAT------GTATATTAGAAGTAGGT-TGTGTGTGTGTGTA--GATGTTTTACACATATATATAT--CCGCGCCC-TCACTCTCTCATATATAATTTATATGT------------ACGCACAGAGAAAAAAGAGAGGCGCTCTCTTTCT-CCCCCCAA-------CCCCCCGACAACCTTTGTTTAC-GACCTGA
>Canine Sagarejo MM201508
CTGGATCATTTTCCGATGATTACACCCAAAAAA---CAT--ATACAACTCGGGGAGACCTATGTATATATAT----GTAGGCCTTTCCCACATACACA--GCAAAGTTTTGTACTCAAAATTTGCAGTAAAAAAAAGGCCGATCGACGTTAT--AACGCACCGCC----TATACA----AAAGCAAAAATGTCCGTTTATACAAAAAATATACGGCGTTTCGG--TTTT--TGGCGGGGTGG---GTGCGTGTGT--GGATAACGGCTCACATAACGTGTCGCGATGGATGACTTGGCTTCCTATTTCGTTGAAGAACGCAGTAAAGTGCGATAAGTGGTATCAATTGCAGAATCATTCAATTACCGAATCTTTGAACGCAAACGGCGCATGGGAGAAGCTCTATTGTGTCATCCCCGTGCATGCCATATTCTCAGTGTCGAACAAAAAACAACACGCCGCCTCCTCTCTTCTGCACATATATATAT----TATACCATACACAGTATATATATAATTATGTGTTGGAAGCCAAGAGGAGGCGTGTGTTTGTGTTGTGCGCATATTATATGTATATAT-----GCTGTGTGCACACGTAGACAAGTTAGAGTTGGACAAATACACACATGCACTCTCTTTTGTGTGGGTGCGCGCGTGGAAACTCCTCTCTGGTGCTTGC--AAAGCAGTCTTTTTCTCTTTCTCTTTTT----CTCTCTCCATTCTCTCCTCTC-TTTTTTCATCAAAAAGGGGGGAGAGAAAAA-GAGAGAG---GAGGGGGGGTCGAGGG-AGAGAGGCTGTGACCAGGATTATTAAACAAAAAACCAAAACGAGAATTCAACTTCGCGTTGGCCATTTTTTGCTTAATGGGGGG-AGGTGG------GTGTGGGTGGTGTGTGGCTCTCTCTCTGTGTGGTATATATATAT------GTATATTAGAAGTAGGT-TGTGTGTGTGTGTA--GATGTTTTACACATATATATAT--CCGCGCCC-TCACTCTCTCATATATAATTTATATGT------------ACGCACAGAGAAAAAAGAGAGGCGCTCTCTTTCT-CCCCCCAA-------CCCCCCGACAACCTTTGTTTAC-GACCTGA
>Canine Tbilisi MM201509
CTGGATCATTTTCCGATGATTACACCCAAAAAA---CAT--ATACAACTCGGGGAGACCTATGTATATATAT----GTAGGCCTTTCCCACATACACA--GCAAAGTTTTGTACTCAAAATTTGCAGTAAAAAAAAGGCCGATCGACGTTAT--AACGCACCGCC----TATACA----AAAGCAAAAATGTCCGTTTATACAAAAAATATACGGCGTTTCGG--TTTT--TGGCGGGGTGG---GTGCGTGTGT--GGATAACGGCTCACATAACGTGTCGCGATGGATGACTTGGCTTCCTATTTCGTTGAAGAACGCAGTAAAGTGCGATAAGTGGTATCAATTGCAGAATCATTCAATTACCGAATCTTTGAACGCAAACGGCGCATGGGAGAAGCTCTATTGTGTCATCCCCGTGCATGCCATATTCTCAGTGTCGAACAAAAAACAACACGCCGCCTCCTCTCTTCTGCACATATATATAT----TATACCATACACAGTATATATATAATTATGTGTTGGAAGCCAAGAGGAGGCGTGTGTTTGTGTTGTGCGCATATTATATGTATATAT-----GCTGTGTGCACACGTAGACAAGTTAGAGTTGGACAAATACACACATGCACTCTCTTTTGTGTGGGTGCGCGCGTGGAAACTCCTCTCTGGTGCTTGC--AAAGCAGTCTTTTTCTCTTTCTCTTTTT----CTCTCTCCATTCTCTCCTCTC-TTTTTTCATCAAAAAGGGGGGAGAGAAAAA-GAGAGAG---GAGGGGGGGTCGAGGG-AGAGAGGCTGTGACCAGGATTATTAAACAAAAAACCAAAACGAGAATTCAACTTCGCGTTGGCCATTTTTTGCTTAATGGGGGG-AGGTGG------GTGTGGGTGGTGTGTGGCTCTCTCTCTGTGTGGTATATATATAT------GTATATTAGAAGTAGGT-TGTGTGTGTGTGTA--GATGTTTTACACATATATATAT--CCGCGCCC-TCACTCTCTCATATATAATTTATATGT------------ACGCACAGAGAAAAAAGAGAGGCGCTCTCTTTCT-CCCCCCAA-------CCCCCCGACAACCTTTGTTTAC-GACCTGA
>Human Gardabani MM201501
CTGGATCATTTTCCGATGATTACACCCAAAAAA---CAT--ATACAACTCGGGGAGACCTATGTATATATAT----GTAGGCCTTTCCCACATACACA--GCAAAGTTTTGTACTCAAAATTTGCAGTAAAAAAAAGGCCGATCGACGTTAT--AACGCACCGCC----TATACA----AAAGCAAAAATGTCCGTTTATACAAAAAATATACGGCGTTTCGG--TTTT--TGGCGGGGTGG---GTGCGTGTGT--GGATAACGGCTCACATAACGTGTCGCGATGGATGACTTGGCTTCCTATTTCGTTGAAGAACGCAGTAAAGTGCGATAAGTGGTATCAATTGCAGAATCATTCAATTACCGAATCTTTGAACGCAAACGGCGCATGGGAGAAGCTCTATTGTGTCATCCCCGTGCATGCCATATTCTCAGTGTCGAACAAAAAACAACACGCCGCCTCCTCTCTTCTGCACATATATATAT----TATACCATACACAGTATATATATAATTATGTGTTGGAAGCCAAGAGGAGGCGTGTGTTTGTGTTGTGCGCATATTATATGTATATAT-----GCTGTGTGCACACGTAGACAAGTTAGAGTTGGACAAATACACACATGCACTCTCTTTTGTGTGGGTGCGCGCGTGGAAACTCCTCTCTGGTGCTTGC--AAAGCAGTCTTTTTCTCTTTCTCTTTTT----CTCTCTCCATTCTCTCCTCTC-TTTTTTCATCAAAAAGGGGGGAGAGAAAAA-GAGAGAG---GAGGGGGGGTCGAGGG-AGAGAGGCTGTGACCAGGATTATTAAACAAAAAACCAAAACGAGAATTCAACTTCGCGTTGGCCATTTTTTGCTTAATGGGGGG-AGGTGG------GTGTGGGTGGTGTGTGGCTCTCTCTCTGTGTGGTATATATATAT------GTATATTAGAAGTAGGT-TGTGTGTGTGTGTA--TGTGTTTTACACATATATATAT--CCGCGCCC-TCACTCTCTCATATATAATTTATATGT------------ACGCACAGAGAAAAAAGAGAGGCGCTCTCTTTCT-CCCCCCAA-------CCCCCCGACAACCTTTGTTTAC-GACCTGA
>Human Tskhinvali MM201502
CTGGATCATTTTCCGATGATTACACCCAAAAAA---CAT--ATACAACTCGGGGAGACCTATGTATATATAT----GTAGGCCTTTCCCACATACACA--GCAAAGTTTTGTACTCAAAATTTGCAGTAAAAAAAAGGCCGATCGACGTTAT--AACGCACCGCC----TATACA----AAAGCAAAAATGTCCGTTTATACAAAAAATATACGGCGTTTCGG--TTTT--TGGCGGGGTGG---GTGCGTGTGT--GGATAACGGCTCACATAACGTGTCGCGATGGATGACTTGGCTTCCTATTTCGTTGAAGAACGCAGTAAAGTGCGATAAGTGGTATCAATTGCAGAATCATTCAATTACCGAATCTTTGAACGCAAACGGCGCATGGGAGAAGCTCTATTGTGTCATCCCCGTGCATGCCATATTCTCAGTGTCGAACAAAAAACAACACGCCGCCTCCTCTCTTCTGCACATATATATAT----TATACCATACACAGTATATATATAATTATGTGTTGGAAGCCAAGAGGAGGCGTGTGTTTGTGTTGTGCGCATATTATATGTATATAT-----GCTGTGTGCACACGTAGACAAGTTAGAGTTGGACAAATACACACATGCACTCTCTTTTGTGTGGGTGCGCGCGTGGAAACTCCTCTCTGGTGCTTGC--AAAGCAGTCTTTTTCTCTTTCTCTTTTT----CTCTCTCCATTCTCTCCTCTC-TTTTTTCATCAAAAAGGGGGGAGAGAAAAA-GAGAGAG---GAGGGGGGGTCGAGGG-AGAGAGGCTGTGACCAGGATTATTAAACAAAAAACCAAAACGAGAATTCAACTTCGCGTTGGCCATTTTTTGCTTAATGGGGGG-AGGTGG------GTGTGGGTGGTGTGTGGCTCTCTCTCTGTGTGGTATATATATAT------GTATATTAGAAGTAGGT-TGTGTGTGTGTGTA--TGTGTTTTACACATATATATAT--CCGCGCCC-TCACTCTCTCATATATAATTTATATGT------------ACGCACAGAGAAAAAAGAGAGGCGCTCTCTTTTT-CCCCCCCA-------CCCCCCGACAACCTTTGTTTAC-GACCTGA
>Canine Sagarejo MM201505
CTGGATCATTTTCCGATGATTACACCCAAAAAA---CAT--ATACAACTCGGGGAGACCCATGTATATATAT----GTAGGCCTTTCCCACATACACA--GCAAAGTTTTGTACTCAAAATTTGCAGTAAAAAAAAGGCCGATCGACGTTAT--AACGCACCGCC----TATACA----AAAGCAAAAATGTCCGTTTATACAAAAAATATACGGCGTTTCGG--TTTT--TGGCGGGGTGG---GTGCGTGTGT--GGATAACGGCTCACATAACGTGTCGCGATGGATGACTTGGCTTCCTATTTCGTTGAAGAACGCAGTAAAGTGCGATAAGTGGTATCAATTGCAGAATCATTCAATTACCGAATCTTTGAACGCAAACGGCGCATGGGAGAAGCTCTATTGTGTCATCCCCGTGCATGCCATATTCTCAGTGTCGAACAAAAAACAACACGCCGCCTCCTCTCTTCTGCACATATATATAT----TATACCATACACAGTATATATATAATTATGTGTTGGAAGCCAAGAGGAGGCGTGTGTTTGTGTTGTGCGCATATTATATGTATATAT-----GCTGTGTGCACACGTAGACAAGTTAGAGTTGGACAAATACACACATGCACTCTCTTTTGTGTGGGTGCGCGCGTGGAAACTCCTCTCTGGTGCTTGC--AAAGCAGTCTTTTTCTCTTTCTCTTTTT----CTCTCTCCATTCTCTCCTCTC-TTTTTTCATCAAAAAGGGGGGAGAGAAAAA-GAGAGAG---GAGGGGGGGTCGAGGG-AGAGAGGCTGTGACCAGGATTATTAAACAAAAAACCAAAACGAGAATTCAACTTCGCGTTGGCCATTTTTTGCTTAATGGGGGG-AGGTGG------GTGTGGGTGGTGTGTGGCTCTCTCTCTGTGTGGTATATATATAT------GTATATTAGAAGTAGGT-TGTGTGTGTGTGTA--TGTGTTTTACACATATATATAT--CCGCGCCC-TCACTCTCTCATATATAATTTATATGT------------ACGCACAGAGAAAAAAGAGAGGCGCTCTCTTTCT-CCCCCCAA-------CCCCCCGACAACCTTTGTTTAC-GACCTG-
>Canine Kvareli MM201504
CTGGATCATTTTCCGATGATTACACCCAAAAAA---CAT--ATACAACTCGGGGAGACCTATGTATATATAT----GTAGGCCTTTCCCACATACACA--GCAAAGTTTTGTACTTAAAATTTGCAGTAAAAAAAAGGCCGATCGACGTTAT--AACGCACCGCA----TATACA----AAAGCAAAAATGTCCGTTTATACAAAAAATATACGGCGTTTCGG--TTTT--TGGCGGGGTGG---GTGCGTGTGT--GGATAACGGCTCACATAACGTGTCGCGATGGATGACTTGGCTTCCTATTTCGTTGAAGAACGCAGTAAAGTGCGATAAGTGGTATCAATTGCAGAATCATTCAATTACCGAATCTTTGAACGCAAACGGCGCATGGGAGAAGCTCTATTGTGTCATCCCCGTGCATGCCATATTCTCAGTGTCGAACAAAAAACAACACGCCGCCTCCTCTCTTCTGCACATATATATAT----TATACCATACACAGTATATATATAATTATGTGTTGGAAGCCAAGAGGAGGCGTGTGTTTGTGTTGTGCGCATATTATATGTATATAT-----GCTGTGTGCACACGTAGACAAGTTAGAGTTGGACAAATACACACATGCACTCTCTTTTGTGTGGGTGCGCGCGTGGAAACTCCTCTCTGGTGCTTGC--AAAGCAGTCTTTTTCTCTTTCTCTTTTT----CTCTCTCCATTCTCTCCTCTC-TTTTTTCATCAAAAAGGGGGGAGAGAAAAA-GAGAGAG---GAGGGGGGGTCGAGGG-AGAGAGGCTGTGACCAGGATTATTAAACAAAAAACCAAAACGAGAATTCAACTTCGCGTTGGCCATTTTTTGCTTAATGGGGGG-AGGTGG------GTGTGGGTGGTGTGTGGCTCTCTCTCTGTGTGGTATATATATAT------GTATATTAGAAGTAGGT-TGTGTGTGTGTGTA--GATGTTTTACACATATATATAT--CCGCGCCC-TCACTCTCTCATATATAATTTATATGT------------ACGCACAGAGAAAAAAGAGAGGCGCTCTCTTTCT-CCCCCCAA-------CCCCCCGACAACCTTTGTTTAC-GACCTGA
>Canine Sagarejo MM201506
CTGGATCATTTTCCGATGATTACACCCAAAAAA---CAT--ATACAACTCGGGGAGACCTATGTATATATAT----GTAGGCCTTTCCCACATACACA--GCAAAGTTTTGTACTCAAAATTTGCAGTAAAAAAAAGGCCGATCGACGTTAT--AACGCACCGCC----TATACA----AAAGCAAAAATGTCCGTTTATACAAAAAATATACGGCGTTTCGG--TTTT--TGGCGGGGTGG---GTGCGTGTGT--GGATAACGGCTCACATAACGTGTCGCGATGGATGACTTGGCTTCCTATTTCGTTGAAGAACGCAGTAAAGTGCGATAAGTGGTATCAATTGCAGAATCATTCAATTACCGAATCTTTGAACGCAAACGGCGCATGGGAGAAGCTCTATTGTGTCATCCCCGTGCATGCCATATTCTCAGTGTCGAACAAAAAACAACACGCCGCCTCCTCTCTTCTGCACATATATATAT----TATACCATACACAGTATATATATAATTATGTGTTGGAAGCCAAGAGGAGGCGTGTGTTTGTGTTGTGCGCATATTATATGTATATAT-----GCTGTGTGCACACGTAGACAAGTTAGAGTTGGACAAATACACACATGCACTCTCTTTTGTGTGGGTGCGCGCGTGGAAACTCCTCTCTGGTGCTTGC--AAAGCAGTCTTTTTCTCTTTCTCTTTTT----CTCTCTCCATTCTCTCCTCTC-TTTTTTCATCAAAAAGGGGGGAGAGAAAAA-GAGAGAG---GAGGGGGGGTCGAGGG-AGAGAGGCTGTGACCAGGATTATTAAACAAAAAACCAAAACGAGAATTCAACTTCGCGTTGGCCATTTTTTGCTTAATGGGGGG-AGGTGG------GTGTGGGTGGTGTGTGGCTCTCTCTCTGTGTGGTATATATATAT------GTATATTAGAAGTAGGT-TGTGTGTGTGTGTA--GATGTTTTACACATATATATAT--CCGCGCCC-TCACTCTCTCATATATAATTTATATGT------------ACGCACAGAGAAAAAAGAGAGGCGCTCTCTTTCT-CCCCCCAA-------CCCCCCGACAACCTTTGTTTAC-GACCTGA
>Human Bolnisi MM201503
CTGGATCATTTTCCGATGATTACACCCAAAAAA---CAT--ATACAACTCGGGGAGACCTATGTATATATAT----GTAGGCCTTTCCCACATACACA--GCAAAGTTTTGTACTCAAAATTTGCAGTAAAAAAAAGGCCGATCGACGTTAT--AACGCACCGCC----TATACA----AAAGCAAAAATGTCCGTTTATACAAAAAATATACGGCGTTTCGG--TTTT--TGGCGGGGTGG---GTGCGTGTGT--GGATAACGGCTCACATAACGTGTCGCGATGGATGACTTGGCTTCCTATTTCGTTGAAGAACGCAGTAAAGTGCGATAAGTGGTATCAATTGCAGAATCATTCAATTACCGAATCTTTGAACGCAAACGGCGCATGGGAGAAGCTCTATTGTGTCATCCCCGTGCATGCCATATTCTCAGTGTCGAACAAAAAACAACACGCCGCCTCCTCTCTTCTGCACATATATATAT----TATACCATACACAGTATATATATAATTATGTGTTGGAAGCCAAGAGGAGGCGTGTGTTTGTGTTGTGCGCATATTATATGTATATAT-----GCTGTGTGCACACGTAGACAAGTTAGAGTTGGACAAATACACACATGCACTCTCTTTTGTGTGGGTGCGCGCGTGGAAACTCCTCTCTGGTGCTTGC--AAAGCAGTCTTTTTCTCTTTCTCTTTTT----CTCTCTCCATTCTCTCCTCTC-TTTTTTCATCAAAAAGGGGGGAGAGAAAAA-GAGAGAG---GAGGGGGGGTCGAGGG-AGAGAGGCTGTGACCAGGATTATTAAACAAAAAACCAAAACGAGAATTCAACTTCGCGTTGGCCATTTTTTGCTTAATGGGGGG-AGGTGG------GTGTGGGTGGTGTGTGGCTCTCTCTCTGTGTGGTATATATATAT------GTATATTAGAAGTAGGT-TGTGTGTGTGTGTA--GATGTTTTACACATATATATAT--CCGCGCCC-TCACTCTCTCATATATAATTTATATGT------------ACGCACAGAGAAAAAAGAGAGGCGCTCTCTTTCT-CCCCCCAA-------CCCCCCGACAACCTTTGTTTAC-GACCTGA
>Canine Tbilisi MM201511
CTGGATCATTTTCCGATGATTACACCCGAAAAAA--CAT--ATACAACTCGGGGAGACCTATGTATATATAT----GTAGGCCTTTCCCACATACACA--GCAAAGTTTTGTACTCAAAATTTGCAGTAAAAAAAAGGCCGATCGACGTTAT--AACGCACCGCC----TATACA----AAAGCAAAAATGTCCGTTTATACAAAAAATATACGGCGTTTCGG--TTTT--TGGCGGGGTGG---GTGCGTGTGT--GGATAACGGCTCACATAACGTGTCGCGATGGATGACTTGGCTTCCTATTTCGTTGAAGAACGCAGTAAAGTGCGATAAGTGGTATCAATTGCAGAATCATTCAATTACCGAATCTTTGAACGCAAACGGCGCATGGGAGAAGCTCTATTGTGTCATCCCCGTGCATGCCATATTCTCAGTGTCGAACAAAAAACAACACGCCGCCTCCTCTCTTCTGCACATATATATAT----TATACCATACACAGTATATATATAATTATGTGTTGGAAGCCAAGAGGAGGCGTGTGTTTGTGTTGTGCGCATATTATATGTATATAT-----GCTGTGTGCACACGTAGACAAGTTAGAGTTGGACAAATACACACATGCACTCTCTTTTGTGTGGGTGCGCGCGTGGAAACTCCTCTCTGGTGCTTGC--AAAGCAGTCTTTTTCTCTTTCTCTTTTT----CTCTCTCCATTCTCTCCTCTC-TTTTTTCATCAAAAAGGGGGGAGAGAAAAA-GAGAGAG---GAGGGGGGGTCGAGGG-AGAGAGGCTGTGACCAGGATTATTAAACAAAAAACCAAAACGAGAATTCAACTTCGCGTTGGCCATTTTTTGCTTAATGGGGGG-AGGTGG------GTGTGGGTGGTGTGTGGCTCTCTCTCTGTGTGGTATATATATAT------GTATATTAGAAGTAGGT-TGTGTGTGTGTGTA--TGTGTTTTACACATATATATAT--CCGCGCCC-TCACTCTCTCATATATAATTTATATGT------------ACGCACAGAGAAAAAAGAGAGGCGCTCTCTTTCT-CCCCCCAA-------CCCCCCGACAACCTTTGTTTAC-GACCTGA
>Canine Tbilisi MM201512
CTGGATCATTTTCCGATGATTACACCCAAAAAA---CAT--ATACAACTCGGGGAGACCTATGTATATATAT----GTAGGCCTTTCCCACATACACA--GCAAAGTTTTGTACTCAAAATTTGCAGTAAAAAAAAGGCCGATCGACGTTAT--AACGCACCGCC----TATACA----AAAGCAAAAATGTCCGTTTATACAAAAAATATACGGCGTTTCGG--TTTT--TGGCGGGGTGG---GTGCGTGTGT--GGATAACGGCTCACATAACGTGTCGCGATGGATGACTTGGCTTCCTATTTCGTTGAAGAACGCAGTAAAGTGCGATAAGTGGTATCAATTGCAGAATCATTCAATTACCGAATCTTTGAACGCAAACGGCGCATGGGAGAAGCTCTATTGTGTCATCCCCGTGCATGCCATATTCTCAGTGTCGAACAAAAAACAACACGCCGCCTCCTCTCTTCTGCACATATATATAT----TATACCATACACAGTATATATATAATTATGTGTTGGAAGCCAAGAGGAGGCGTGTGTTTGTGTTGTGCGCATATTATATGTATATAT-----GCTGTGTGCACACGTAGACAAGTTAGAGTTGGACAAATACACACATGCACTCTCTTTTGTGTGGGTGCGCGCGTGGAAACTCCTCTCTGGTGCTTGC--AAAGCAGTCTTTTTCTCTTTCTCTTTTT----CTCTCTCCATTCTCTCCTCTC-TTTTTTCATCAAAAAGGGGGGAGAGAAAAA-GAGAGAG---GAGGGGGGGTCGAGGG-AGAGAGGCTGTGACCAGGATTATTAAACAAAAAACCAAAACGAGAATTCAACTTCGCGTTGGCCATTTTTTTCTTAATGGGGGG-AGGTGG------GTGTGGGTGGTGTGTGGCTCTCTCTCTGTGTGGTATATATATAT------GTATATTAGAAGTAGGT-TGTGTGTGTGTGTA--TGTGTTTTACACATATATATAT--CCGCGCCC-TCACTCTCTCATATATAATTTATATGT------------ACGCACAGAGAAAAAAGAGAGGCGCTCTCTTTCT-CCCCCCAA-------CCCCCCGACAACCTTTGTTTAC-GACCTGA
>Canine Tbilisi MM201513
CTGGATCATTTTCCGATGATTACACCCGAAAAAA--CAT--ATACAACTCGGGGAGACCTATGTATATATAT----GTAGGCCTTTCCCACATACACA--GCAAAGTTTTGTACTCAGAATTTGCAGTAAAAAAAAGGCCGATCGACGTTAT--AACGCACCGCC----TATACA----AAAGCAAAAATGTCCGTTTATACAAAAAATATACGGCGTTTCGG--TTTT--TGGCGGGGTGG---GTGCGTGTGT--GGATAACGGCTCACATAACGTGTCGCGATGGATGACTTGGCTTCCTATTTCGTTGAAGAACGCAGTAAAGTGCGATAAGTGGTATCAATTGCAGAATCATTCAATTACCGAATCTTTGAACGCAAACGGCGCATGGGAGAAGCTCTATTGTGTCATCCCCGTGCATGCCATATTCTCAGTGTCGAACAAAAAACAACACGCCGCCTCCTCTCTTCTGCACATATATATAT----TATACCATACACAGTATATATATAATTATGTGTTGGAAGCCAAGAGGAGGCGTGTGTTTGTGTTGTGCGCATATTATATGTATATAT-----GCTGTGTGCACACGTAGACAAGTTAGAGTTGGACAAATACACACATGCACTCTCTTTTGTGTGGGTGCGCGCGTGGAAACTCCTCTCTGGTGCTTGC--AAAGCAGTCTTTTTCTCTTTCTCTTTTT----CTCTCTCCATTCTCTCCTCTC-TTTTTTCATCAAAAAGGGGGGAGAGAAAAA-GAGAGAG---GAGGGGGGGTCGAGGG-AGAGAGGCTGTGACCAGGATTATTAAACAAAAAACCAAAACGAGAATTCAACTTCGCGTTGGCCATTTTTTGCTTAATGGGGGG-AGGTGG------GTGTGGGTGGTGTGTGGCTCTCTCTCTGTGTGGTATATATATAT------GTATATTAGAAGTAGGT-TGTGTGTGTGTGTA--TGTGTTTTACACATATATATAT--CCGCGCCC-TCACTCTCTCATATATAATTTATATGT------------ACGCACAGAGAAAAAAGAGAGGCGCTCTCTTTT--CCCCCCAA-------CCCCCCGACAACCTTTGTTTAC-GACCTGA
>Human Tbilisi MM201515
CTGGATCATTTTCCGATGATTACACCCAAAAAA---CAT--ATACAACTCGGGGAGACCTATGTATATATAT----GTAGGCCTTTCCCACATACACA--GCAAAGTTTTGTACTCAAAATTTGCAGTAAAAAAAAGGCCGATCGACGTTAT--AACGCACCGCC----TATACA----AAAGCAAAAATGTCCGTTTATACAAAAAATATACGGCGTTTCGG--TTTT--TGGCGGGGTGG---GTGCGTGTGT--GGATAACGGCTCACATAACGTGTCGCGATGGATGACTTGGCTTCCTATTTCGTTGAAGAACGCAGTAAAGTGCGATAAGTGGTATCAATTGCAGAATCATTCAATTACCGAATCTTTGAACGCAAACGGCGCATGGGAGAAGCTCTATTGTGTCATCCCCGTGCATGCCATATTCTCAGTGTCGAACAAAAAACAACACGCCGCCTCCTCTCTTCTGCACATATATATAT----TATACCATACACAGTATATATATAATTATGTGTTGGAAGCCAAGAGGAGGCGTGTGTTTGTGTTGTGCGCATATTATATGTATATAT-----GCTGTGTGCACACGTAGACAAGTTAGAGTTGGACAAATACACACATGCACTCTCTTTTGTGTGGGTGCGCGCGTGGAAACTCCTCTCTGGTGCTTGC--AAAGCAGTCTTTTTCTCTTTCTCTTTTT----CTCTCTCCATTCTCTCCTCTC-TTTTTTCATCAAAAAGGGGGGAGAGAAAAA-GAGAGAG---GAGGGGGGGTCGAGGG-AGAGAGGCTGTGACCAGGATTATTAAACAAAAAACCAAAACGAGAATTCAACTTCGCGTTGGCCATTTTTTGCTTAATGGGGGG-AGGTGG------GTGTGGGTGGTGTGTGGCTCTCTCTCTGTGTGGTATATATATAT------GTATATTAGAAGTAGGT-TGTGTGTGTGTGTA--GATGTTTTACACATATATATAT--CCGCGCCC-TCACTCTCTCATATATAATTTATATGT------------ACGCACAGAGAAAAAAGAGAGGCGCTCTCTTTCT-CCCCCCAA-------CCCCCCGACAACCTTTGTTTAC-GACCTGA
>P.balcanicus Tbilisi MM201516
CTGGATCATTTTCCGATGATTACACCCAAAAAA---CAT--ATACAACTCGGGGAGACCTATGTATATATAT----GTAGGCCTTTCCCACATACACA--GCAAAGTTTTGTACTCAAAATTTGCAGTAAAAAAAAGGCCGATCGACGTTAT--AACGCACCGCC----TATACA----AAAGCAAAAATGTCCGTTTATACAAAAAATATACGGCGTTTCGG--TTTT--TGGCGGGGTGG---GTGCGTGTGT--GGATAACGGCTCACATAACGTGTCGCGATGGATGACTTGGCTTCCTATTTCGTTGAAGAACGCAGTAAAGTGCGATAAGTGGTATCAATTGCAGAATCATTCAATTACCGAATCTTTGAACGCAAACGGCGCATGGGAGAAGCTCTATTGTGTCATCCCCGTGCATGCCATATTCTCAGTGTCGAACAAAAAACAACACGCCGCCTCCTCTCTTCTGCACATATATATAT----TATACCATACACAGTATATATATAATTATGTGTTGGAAGCCAAGAGGAGGCGTGTGTTTGTGTTGTGCGCATATTATATGTATATAT-----GCTGTGTGCACACGTAGACAAGTTAGAGTTGGACAAATACACACATGCACTCTCTTTTGTGTGGGTGCGCGCGTGGAAACTCCTCTCTGGTGCTTGC--AAAGCAGTCTTTTTCTCTTTCTCTTTTT----CTCTCTCCATTCTCTCCTCTC-TTTTTTCATCAAAAAGGGGGGAGAGAAAAA-GAGAGAG---GAGGGGGGGTCGAGGG-AGAGAGGCTGTGACCAGGATTATTAAACAAAAAACCAAAACGAGAATTCAACTTCGCGTTGGCCATTTTTTGCTTAATGGGGGG-AGGTGG------GTGTGGGTGGTGTGTGGCTCTCTCTCTGTGTGGTATATATATAT------GTATATTAGAAGTAGGT-TGTGTGTGTGTGTA--TGTGTTTTACACATATATATAT--CCGCGCCC-TCACTCTCTCATATATAATTTATATGT------------ACGCACAGAGAAAAAAGAGAGGCGCTCTCTTTTT-CCCCCCAA-------CCCCCCGACAACCTTTGTTTAC-GACCTGA
>P.balcanicus Tbilisi MM201517
CTGGATCATTTTCCGATGATTACACCCGAAAAAA--CAT--ATACAACTCGGGGAGACCTATGTATATATAT----GTAGGCCTTTCCCACATACACA--GCAAAGTTTTGTACT-AAAATTTGCAGTAAAAAAAAGGCCGATCGACGTTAT--AACGCACCGCC----TATACA----AAAGCAAAAATGTCCGTTTATACAAAAAATATACGGCGTTTCGG--TTTT--TGGCGGGGTGG---GTGCGTGTGT--GGATAACGGCTCACATAACGTGTCGCGATGGATGACTTGGCTTCCTATTTCGTTGAAGAACGCAGTAAAGTGCGATAAGTGGTATCAATTGCAGAATCATTCAATTACCGAATCTTTGAACGCAAACGGCGCATGGGAGAAGCTCTATTGTGTCATCCCCGTGCATGCCATATTCTCAGTGTGGAACAAAAAACAACACGCCGCCTCCTCTCTTCTGCACATATATATAT----TATACCATACACAGTATATATATAATTATGTGTTGGAAGCCAAGAGGAGGCGTGTGTTTGTGTTGTGCGCATATTATATGTATATAT-----GCTGTGTGCACACGTAGACAAGTTAGAGTTGGACAAATACACACATGCACTCTCTTTTGTGTGGGTGCGCGCGTGGAAACTCCTCTCTGGTGCTTGC--AAAGCAGTCTTTTTCTCTTTCTCTTTTT----CTCTCTCCATTCTCTCCTCTC-TTTTTTCATCAAAAAGGGGGGAGAGAAAAA-GAGAGAG---GAGGGGGGGTCGAGGG-AGAGAGGCTGTGACCAGGATTATTAAACAAAAAACCAAAACGAGAATTCAACTTCGCGTTGGCCATTTTTTGCTTAATGGGGGG-AGGTGG------GTGTGGGTGGTGTGTGGCTCTCTCTCTGTGTGGTATATATATAT------GTATATTAGAAGTAGGT-TGTGTGTGTGTGTA--TGTGTTTTACACATATATATAT--CCGCGCCC-TCACTCTCTCATATATAATTTATATGT------------ACGCACAGAGAAAAAAGAGAGGCGCTCTCTTTCT-CCCCCCAA-------CCCCCCGACAACCTTTGTTTAC-GACCTGA
>Canine Tbilisi MM201514
CTGGATCATTTTCCGATGATTACACCCAAAAAA---CAT--ATACAACTCGGGGAGACCTATGTATATATAT----GTAGGCCTTTCCCACATACACA--GCAAAGTTTTGTACTCAAAATTTGCAGTAAAAAAAAGGCCGATCGACGTTAT--AACGCACCGCC----TATACA----AAAGCAAAAATGTCCGTTTATACAAAAAATATACGGCGTTTCGG--TTTT--TGGCGGGGTGG---GTGCGTGTGT--GGATAACGGCTCACATAACGTGTCGCGATGGATGACTTGGCTTCCTATTTCGTTGAAGAACGCAGTAAAGTGCGATAAGTGGTATCAATTGCAGAATCATTCAATTACCGAATCTTTGAACGCAAACGGCGCATGGGAGAAGCTCTATTGTGTCATCCCCGTGCATGCCATATTCTCAGTGTCGAACAAAAAACAACACGCCGCCTCCTCTCTTCTGCACATATATATAT----TATACCATACACAGTATATATATAATTATGTGTTGGAAGCCAAGAGGAGGCGTGTGTTTGTGTTGTGCGCATATTATATGTATATAT-----GCTGTGTGCACACGTAGACAAGTTAGAGTTGGACAAATACACACATGCACTCTCTTTTGTGTGGGTGCGCGCGTGGAAACTCCTCTCTGGTGCTTGC--AAAGCAGTCTTTTTCTCTTTCTCTTTTT----CTCTCTCCATTCTCTCCTCTC-TTTTTTCATCAAAAAGGGGGGAGAGAAAAA-GAGAGAG---GAGGGGGGGTCGAGGG-AGAGAGGCTGTGACCAGGATTATTAAACAAAAAACCAAAACGAGAATTCAACTTCGCGTTGGCCATTTTTTGCTTAATGGGGGG-AGGTGG------GTGTGGGTGGTGTGTGGCTCTCTCTCTGTGTGGTATATATATAT------GTATATTAGAAGTAGGT-TGTGTGTGTGTGTA--TGTGTTTTACACATATATATAT--CCGCGCCC-TCACTCTCTCATATATAATTTATATGT------------ACGCACAGAGAAAAAAGAGAGGCGCTCTCTTTCT-CCCCCCAA-------CCCCCCGACAACCTTTGTTTAC-GACCTGA
>Human Saingilo MM201519
CTGGATCATTTTCCGATGATTACACCCAAAAAA---CAT--ATACAACTCGGGGAGACCTATGTATATATAT----GTAGGCCTTTCCCACATACACA--GCAAAGTTTTGTACTCAAAATTTGCAGTAAAAAAAAGGCCGATCGACGTTAT--AACGCACCGCC----TATACA----AAAGCAAAAATGTCCGTTTATACAAAAAATATACGGCGTTTCGG--TTTT--TGGCGGGGTGG---GTGCGTGTGT--GGATAACGGCTCACATAACGTGTCGCGATGGATGACTTGGCTTCCTATTTCGTTGAAGAACGCAGTAAAGTGCGATAAGTGGTATCAATTGCAGAATCATTCAATTACCGAATCTTTGAACGCAAACGGCGCATGGGAGAAGCTCTATTGTGTCATCCCCGTGCATGCCATATTCTCAGTGTCGAACAAAAAACAACACGCCGCCTCCTCTCTTCTGCACATATATATAT----TATACCATACACAGTATATATATAATTATGTGTTGGAAGCCAAGAGGAGGCGTGTGTTTGTGTTGTGCGCATATTATATGTATATAT-----GCTGTGTGCACACGTAGACAAGTTAGAGTTGGACAAATACACACATGCACTCTCTTTTGTGTGGGTGCGCGCGTGGAAACTCCTCTCTGGTGCTTGC--AAAGCAGTCTTTTTCTCTTTCTCTTTTT----CTCTCTCCATTCTCTCCTCTC-TTTTTTCATCAAAAAGGGGGGAGAGAAAAA-GAGAGAG---GAGGGGGGGTCGAGGG-AGAGAGGCTGTGACCAGGATTATTAAACAAAAAACCAAAACGAGAATTCAACTTCGCGTTGGCCATTTTTTGCTTAATGGGGGG-AGGTGG------GTGTGGGTGGTGTGTGGCTCTCTCTCTGTGTGGTATATATATAT------GTATATTAGAAGTAGGT-TGTGTGTGTGTGTA--TGTGTTTTACACATATATATAT--CCGCGCCC-TCACTCTCTCATATATAATTTATATGT------------ACGCACAGAGAAAAAAGAGAGGCGCTCTCTTTCT-CCCCCCAA-------CCCCCCGACAACCTTTGTTTAC-GACCTGA
>Canine Tbilisi MM201520
CTGGATCATTTTCCGATGATTACACCCAAAAAA---CAT--ATACAACTCGGGGAGACCTATGTATATATAT----GTAGGCCTTTCCCACATACACA--GCAAAGTTTTGTACTCAAAATTTGCAGTAAAAAAAAGGCCGATCGACGTTAT--AACGCACCGCC----TATACA----AAAGCAAAAATGTCCGTTTATACAAAAAATATACGGCGTTTCGG--TTTT--TGGCGGGGTGG---GTGCGTGTGT--GGATAACGGCTCACATAACGTGTCGCGATGGATGACTTGGCTTCCTATTTCGTTGAAGAACGCAGTAAAGTGCGATAAGTGGTATCAATTGCAGAATCATTCAATTACCGAATCTTTGAACGCAAACGGCGCATGGGAGAAGCTCTATTGTGTCATCCCCGTGCATGCCATATTCTCAGTGTCGAACAAAAAACAACACGCCGCCTCCTCTCTTCTGCACATATATATAT----TATACCATACACAGTATATATATAATTATGTGTTGGAAGCCAAGAGGAGGCGTGTGTTTGTGTTGTGCGCATATTATATGTATATAT-----GCTGTGTGCACACGTAGACAAGTTAGAGTTGGACAAATACACACATGCACTCTCTTTTGTGTGGGTGCGCGCGTGGAAACTCCTCTCTGGTGCTTGC--AAAGCAGTCTTTTTCTCTTTCTCTTTTT----CTCTCTCCATTCTCTCCTCTC-TTTTTTCATCAAAAAGGGGGGAGAGAAAAA-GAGAGAG---GAGGGGGGGTCGAGGG-AGAGAGGCTGTGACCAGGATTATTAAACAAAAAACCAAAACGAGAATTCAACTTCGCGTTGGCCATTTTTTGCTTAATGGGGGG-AGGTGG------GTGTGGGTGGTGTGTGGCTCTCTCTCTGTGTGGTATATATATAT------GTATATTAGAAGTAGGT-TGTGTGTGTGTGTA--GATGTTTTACACATATATATAT--CCGCGCCC-TCACTCTCTCATATATAATTTATATGT------------ACGCACAGAGAAAAAAGAGAGGCGCTCTCTTTCT-CCCCCCAA-------CCCCCCGACAACCTTTGTTTAC-GACCTGA
>Canine Teleti MM201521
CTGGATCATTTTCCGATGATTACACCCAAAAAA---CAT--ATACAACTCGGGGAGACCTATGTATATATAT----GTAGGCCTTTCCCACATACACA--GCAAAGTTTTGTACTCAAAATTTGCAGTAAAAAAAAGGCCGATCGACGTTAT--AACGCACCGCC----TATACA----AAAGCAAAAATGTCCGTTTATACAAAAAATATACGGCGTTTCGG--TTTT--TGGCGGGGTGG---GTGCGTGTGT--GGATAACGGCTCACATAACGTGTCGCGATGGATGACTTGGCTTCCTATTTCGTTGAAGAACGCAGTAAAGTGCGATAAGTGGTATCAATTGCAGAATCATTCAATTACCGAATCTTTGAACGCAAACGGCGCATGGGAGAAGCTCTATTGTGTCATCCCCGTGCATGCCATATTCTCAGTGTCGAACAAAAAACAACACGCCGCCTCCTCTCTTCTGCACATATATATAT----TATACCATACACAGTATATATATAATTATGTGTTGGAAGCCAAGAGGAGGCGTGTGTTTGTGTTGTGCGCATATTATATGTATATAT-----GCTGTGTGCACACGTAGACAAGTTAGAGTTGGACAAATACACACATGCACTCTCTTTTGTGTGGGTGCGCGCGTGGAAACTCCTCTCTGGTGCTTGC--AAAGCAGTCTTTTTCTCTTTCTCTTTTT----CTCTCTCCATTCTCTCCTCTC-TTTTTTCATCAAAAAGGGGGGAGAGAAAAA-GAGAGAG---GAGGGGGGGTCGAGGG-AGAGAGGCTGTGACCAGGATTATTAAACAAAAAACCAAAACGAGAATTCAACTTCGCGTTGGCCATTTTTTGCTTAATGGGGGG-AGGTGG------GTGTGGGTGGTGTGTGGCTCTCTCTCTGTGTGGTATATATATAT------GTATATTAGAAGTAGGT-TGTGTGTGTGTGTA--GATGTTTTACACATATATATAT--CCGCGCCC-TCACTCTCTCATATATAATTTATATGT------------ACGCACAGAGAAAAAAGAGAGGCGCTCTCTTTCT-CCCCCCAA-------CCCCCCGACAACCTTTGTTTAC-GACCTGA
>L.chag AJ000304 MHOM/BR/74/PP75
CTGGATCATTTTCCGATGATTACACCCAAAAAA---CAT--ATACAACTCGGGGAGACCTATGTATATATAT----GTAGGCCTTTCCCACATACACA--GCAAAGTTTTGTACTCAAAATTTGCAGTAAAAAAAAGGCCGATCGACGTTAT--AACGCACCGCC----TATACA----AAAGCAAAAATGTCCGTTTATACAAAAAATATACGGCGTTTCGG--TTTT--TGGCGGGGTGG---GTGCGTGTGT--GGATAACGGCTCACATAACGTGTCGCGATGGATGACTTGGCTTCCTATTTCGTTGAAGAACGCAGTAAAGTGCGATAAGTGGTATCAATTGCAGAATCATTCAATTACCGAATCTTTGAACGCAAACGGCGCATGGGAGAAGCTCTATTGTGTCATCCCCGTGCATGCCATATTCTCAGTGTCGAACAAAAAACAACACGCCGCCTCCTCTCTTCTGCACATATATATAT----TATACCATACACAGTATATATATAATTATGTGTTGGAAGCCAAGAGGAGGCGTGTGTTTGTGTTGTGCGCATATTATATGTATATAT-----GCTGTGTGCACACGTAGACAAGTTAGAGTTGGACAAATACACACATGCACTCTCTTTTGTGTGGGTGCGCGCGTGGAAACTCCTCTCTGGTGCTTGC--AAAGCAGTCTTTTTCTCTTTCTCTTTTT----CTCTCTCCATTCTCTCCTCTC-TTTTTTCATCAAAAAGGGGGGAGAGAAAAA-GAGAGAG---GAGGGGGGGTCGAGGG-AGAGAGGCTGTGACCAGGATTATTAAACAAAAAACCAAAACGAGAATTCAACTTCGCGTTGGCCATTTTTTGCTTAATGGGGGG-AGGTGG------GTGTGGGTGGTGTGTGGCTCTCTCTCTGTGTGGTATATATATAT------GTATATTAGAAGTAGGT-TGTGTGTGTGTGTA--TGTGTTTTACACATATATATAT--CCGCGCCC-TCACTCTCTCATATATAATTTATATGT------------ACGCACAGAGAAAAAAGAGAGGCGCTCTCTTTT--CCCCCCA---------CCCCCGACAACCT--GTTTACAGACCTGA
>L.chagasi GU045591
CTGGATCATTTTCCGATGATTACACCCAAAAAA---CAT--ATACAACTCGGGGAGACCTATGTATATATAT----GTAGGCCTTTCCCACATACACA--GCAAAGTTTTGTACTCAAAATTTGCAGTAAAAAAAAGGCCGATCGACGTTAT--AACGCACCGCC----TATACA----AAAGCAAAAATGTCCGTTTATACAAAAAATATACGGCGTTTCGG--TTTT--TGGCGGGGTGG---GTGCGTGTGT--GGATAACGGCTCACATAACGTGTCGCGATGGATGACTTGGCTTCCTATTTCGTTGAAGAACGCAGTAAAGTGCGATAAGTGGTATCAATTGCAGAATCATTCAATTACCGAATCTTTGAACGCAAACGGCGCATGGGAGAAGCTCTATTGTGTCATCCCCGTGCATGCCATATTCTCAGTGTCGAACAAAAAACAACACGCCGCCTCCTCTCTTCTGCACATATATATAT----TATACCATACACAGTATATATATAATTATGTGTTGGAAGCCAAGAGGAGGCGTGTGTTTGTGTTGTGCGCATATTATATGTATATAT-----GCTGTGTGCACACGTAGACAAGTTAGAGTTGGACAAATACACACATGCACTCTCTTTTGTGTGGGTGCGCGCGTGGAAACTCCTCTCTGGTGCTTGC--AAAGCAGTCTTTTTCTCTTTCTCTTTTT----CTCTCTCCATTCTCTCCTCTC-TTTTTTCATCAAAAAGGGGGGAGAGAAAAA-GAGAGAG---GAGGGGGGGTCGAGGG-AGAGAGGCTGTGACCAGGATTATTAAACAAAAAACCAAAACGAGAATTCAACTTCGCGTTGGCCATTTTTTGCTTAATGGGGGG-AGGTGG------GTGTGGGTGGTGTGTGGCTCTCTCTCTGTGTGGTATATATATAT------GTATATTAGAAGTAGGT-TGTGTGTGTGTGTA--TGTGTTTTACACATATATATAT--CCGCGCCC-TCACTCTCTCATATATAATTTATATGT------------ACGCACAGAGAAAAAAGAGAGGCGCTCTCTTTT--CCCCCCA---------CCCCCGACAACCTTTGTTTACAGACCTGA
>L.don AJ000290 MHOM/IN/71/LRC-L51a
CTGGATCATTTTCCGATGATTACACCAAAAAAAA--CAT--ATACAACTCGGGGAGACCTATGTATATATATA--TGTAGGCCTTTCCCACATACACA--GCAAAGTTTTGTACTCAAAATTTGCAGTAAAAAAA-GGCCGATCGACGTTAT--AACGCACCGCC----TATACA----AAAGCAAAAATGTCCGTTTATACAAAAAATATACGGCGTTTCGG--TTTT--TGGCGGGGTGG---GTGCGTGTGT--GGATAACGGCTCACATAACGTGTCGCGATGGATGACTTGGCTTCCTATTTCGTTGAAGAACGCAGTAAAGTGCGATAAGTGGTATCAATTGCAGAATCATTCAATTACCGAATCTTTGAACGCAAACGGCGCATGGGAGAAGCTCTATTGTGTCATCCCCGTGCATGCCATATTCTCAGTGTCGAACAAAAAACAACACGCCGCCTCCTCTCTTCTGCACA-ATATATAT----TATACCATACACAGTATATATATAATTATGTGTTGGAAGCCAAGAGGAGGCGTGTGTTTGTGTTGTGCGCATATTATATGTATATAT-----GCTGTGTGCACACGTAGACAAGTTAGAGTTGGACAAATACACACATGCACTCTCTTTTGTGTGGGTGCGCGCGTGGAAACTCCTCTCTGGTGCTTGC--AAAGCAGTCTTTTTCTCTTTCTCTTTTT----CTCTCTCCATTCTCTCCTCTC-TTTTTTCATCAAAAAGGGGGGAGAGAAAAA-GAGAGAG---GAGGTGG--TCGAGGG-AGAGAGGCTGTGACCAGGATTATTAAACAAAAAACCAAAACGAGAATTCAACTTCGCGTTGGCCATTTTTTGCTTAATGGGGGG-AGGTGGTGG---GTGTGGGTGGTGTGTGGCTCTCTCTCTGTGTGGTATATATATAT------GTATATTAGAAGTAGGT-TGTGTGTGTGTGTA--TGTGTTTTACACATATATATAT--CCGCGCCC-TCACTCTCTCATATATAATTTATATGT------------ACGCACAGAGAAAAAAGAGAGGCGCTCTCTTTT--CCCCCCA--------CCCCCCGACAACCTT-GTTTACAGACCTGA
>L.donovani AJ000291 MHOM/SD/75/LV139
CTGGATCATTTTCCGATGATTACACCAAAAAAAA--CAT--ATACAACTCGGGGAGACCTATGTATATATATATATGTAGGCCTTTCCCACATACACA--GCAAAGTTTTGTACTCAAAATTTGCAGTAAAAAAAAGGCCGATCGACGTTAT--AACGCACCGCC----TATACA----AAAGCAAAAATGTCCGTTTATACAAAAAATATACGGCGTTTCGG--TTTT--TGGCGGGGTGG---GTGCGTGTGT--GGATAACGGCTCACATAACGTGTCGCGATGGATGACTTGGCTTCCTATTTCGTTGAAGAACGCAGTAAAGTGCGATAAGTGGTATCAATTGCAGAATCATTCAATTACCGAATCTTTGAACGCAAACGGCGCATGGGAGAAGCTCTATTGTGTCATCCCCGTGCATGCCATATTCTCAGTGTCGAACAAAAAACAACACGCCGCCTCCTCTCTTCTGCACATATATATAT----TATACCATACACAGTATATATATAATTATGTGTTGGAAGCCAAGAGGAGGCGTGTGTTTGTGTTGTGCGCATATTATATGTATATAT-----GCTGTGTGCACACGTAGACAAGTTAGAGTTGGACAAATACACACATGCACTCTCTTTTGTGTGGGTGCGCGCGTGGAAACTCCTCTCTGGTGCTTGC--AAAGCAGTCTTTTTCTCTTTCTCTTTTT----CTCTCTCCATTCTCTCCTCTC-TTTTTTCATCAAAAAGGGGGGAGAGAAAAA-GAGAGAG---GAGGGGG--TCGAGGG-AGAGAGGCTGTGACCAGGATTATTAAACAAAAAACCAAAACGAGAATTCAACTTCGCGTTGGCCATTTTTTGCTTAATGGGGGGGAGGTGG------GTGTGGGTGGTGTGTGGCTCTCTCTCTGTGTGGTATATATATAT------GTATATTAGAAGTAGGT-TGTGTGTGTGTGTA--TGTGTTTTACACATATATATAT--CCGCGCCC-TCACTCTCTCATATATAATTTATATGT------------ACGCACAGAGAAAAAAGAGAGGCGCTCTCTTTT--CCCCCCA--------CCCCCCGACAACCTT-GTTTACAGACCTGA
>L.donovani
CTGGATCATTTTCCGATGATTACACCAAAAAAAA--CAT--ATACAACTCGGGGAGACCTATGTATATATATA--TGTAGGCCTTTCCCACATACACA--GCAAAGTTTTGTACTCAAAATTTGCAGTAAAAAAA-GGCCGATCGACGTTAT--AACGCACCGCC----TATACA----AAAGCAAAAATGTCCGTTTATACAAAAAATATACGGCGTTTCGG--TTTT--TGGCGGGGTGG---GTGCGTGTGT--GGATAACGGCTCACATAACGTGTCGCGATGGATGACTTGGCTTCCTATTTCGTTGAAGAACGCAGTAAAGTGCGATAAGTGGTATCAATTGCAGAATCATTCAATTACCGAATCTTTGAACGCAAACGGCGCATGGGAGAAGCTCTATTGTGTCATCCCCGTGCATGCCATATTCTCAGTGTCGAACAAAAAACAACACGCCGCCTCCTCTCTTCTGCACATATATATATATATTATACCATACACAGTATATATATAATTATGTGTTGGAAGCCAAGAGGAGGCGTGTGTTTGTGTTGTGCGCATATTATATGTATATAT-----GCTGTGTGCACACGTAGACAAGTTAGAGTTGGACAAATACACACATGCACTCTCTTTTGTGTGGGTGCGCGCGTGGAAACTCCTCTCTGGTGCTTGC--AAAGCAGTCTTTTTCTCTTTCTCTTTTT----CTCTCTCCATTCTCTCCTCTC-TTTTTTCATCAAAAAGGGGGGAGAGAAAAA-GAGAGAG---GAGGTGG--TCGAGGG-AGAGAGGCTGTGACCAGGATTATTAAACAAAAAACCAAAACGAGAATTCAACTTCGCGTTGGCCATTTTTTGCTTAATGGGGGG-AGGTGG------GTGTGGGTGGTGTGTGGCTCTCTCTCTGTGTGGTATATATATAT------GTATATTAGAAGTAGGT-TGTGTGTGTGTGTA--TGTGTTTTACACATATATATAT--CCGCGCCC-TCACTCTCTCATATATAATTTATATGT------------ACGCACAGAGAAAAAAGAGAGGCGCTCTCTTTT--CCCCCCA--------CCCCCCGACAACCTT-GTTTACAGACCTGA
>L.donovani
CTGGATCATTTTCCGATGATTACACCAAAAAAAA--CAT--ATACAACTCGGGGAGACCTATGTATATATATATATGTAGGCCTTTCCCACATACACA--GCAAAGTTTTGTACTCAAAATTTGCAGTAAAAAAAAGGCCGATCGACGTTAT--AACGCACCGCC----TATACA----AAAGCAAAAATGTCCGTTTATACAAAAAATATACGGCGTTTCGG--TTTT--TGGCGGGGTGG---GTGCGTGTGT--GGATAACGGCTCACATAACGTGTCGCGATGGATGACTTGGCTTCCTATTTCGTTGAAGAACGCAGTAAAGTGCGATAAGTGGTATCAATTGCAGAATCATTCAATTACCGAATCTTTGAACGCAAACGGCGCATGGGAGAAGCTCTATTGTGTCATCCCCGTGCATGCCATATTCTCAGTGTCGAACAAAAAACAACACGCCGCCTCCTCTCTTCTGCACATATATATAT----TATACCATACACAGTATATATATAATTATGTGTTGGAAGCCAAGAGGAGGCGTGTGTTTGTGTTGTGCGCATATTATATGTATATAT-----GCTGTGTGCACACGTAGACAAGTTAGAGTTGGACAAATACACACATGCACTCTCTTTTGTGTGGGTGCGCGCGTGGAAACTCCTCTCTGGTGCTTGC--AAAGCAGTCTTTTTCTCTTTCTCTTTTT----CTCTCTCCATTCTCTCCTCTC-TTTTTTCATCAAAAAGGGGGGAGAGAAAAA-GAGAGAG---GAGGGGG--TCGAGGG-AGAGAGGCTGTGACCAGGATTATTAAACAAAAAACCAAAACGAGAATTCAACTTCGCGTTGGCCATTTTTTGCTTAATGGGGGGGAGGTGG------GTGTGGGTGGTGTGTGGCTCTCTCTCTGTGTGGTATATATATAT------GTATATTAGAAGTAGGT-TGTGTGTGTGTGTA--TGTGTTTTACACATATATATAT--CCGCGCCC-TCACTCTCTCATATATAATTTATATGT------------ACGCACAGAGAAAAAAGAGAGGCGCTCTCTTTT--CCCCCCA--------CCCCCCGACAACCTT-GTTTACAGACCTGA
>L.donovani
CTGGATCATTTTCCGATGATTACACCAAAAAAAA--CAT--ATACAACTCGGGGAGACCTATGTATATATATA--TGTAGGCCTTTCCCACATACACA--GCAAAGTTTTGTACTCAAAATTTGCAGTAAAAAAA-GGCCGATCGACGTTAT--AACGCACCGCC----TATACA----AAAGCAAAAATGTCCGTTTATACAAAAAATATACGGCGTTTCGG--TTTT--TGGCGGGGTGG---GTGCGTGTGT--GGATAACGGCTCACATAACGTGTCGCGATGGATGACTTGGCTTCCTATTTCGTTGAAGAACGCAGTAAAGTGCGATAAGTGGTATCAATTGCAGAATCATTCAATTACCGAATCTTTGAACGCAAACGGCGCATGGGAGAAGCTCTATTGTGTCATCCCCGTGCATGCCATATTCTCAGTGTCGAACAAAAAACAACACGCCGCCTCCTCTCTTCTGCACATATATATAT----TATACCATACACAGTATATATATAATTATGTGTTGGAAGCCAAGAGGAGGCGTGTGTTTGTGTTGTGCGCATATTATATGTATATAT-----GCTGTGTGCACACGTAGACAAGTTAGAGTTGGACAAATACACACATGCACTCTCTTTTGTGTGGGTGCGCGCGTGGAAACTCCTCTCTGGTGCTTGC--AAAGCAGTCTTTTTCTCTTTCTCTTTTT----CTCTCTCCATTCTCTCCTCTC-TTTTTTCATCAAAAAGGGGGGAGAGAAAAA-GAGAGAG---GAGGTGG--TCGAGGG-AGAGAGGCTGTGACCAGGATTATTAAACAAAAAACCAAAACGAGAATTCAACTTCGCGTTGGCCATTTTTTGCTTAATGGGGGG-AGGTGGTGG---GTGTGGGTGGTGTGTGGCTCTCTCTCTGTGTGGTATATATATAT------GTATATTAGAAGTAGGT-TGTGTGTGTGTGTA--TGTGTTTTACACATATATATAT--CCGCGCCC-TCACTCTCTCATATATAATTTATATGT------------ACGCACAGAGAAAAAAGAGAGGCGCTCTCTTTT--CCCCCCA--------CCCCCCGACAACCTT-GTTTACAGACCTGA
>L.donovani
CTGGATCATTTTCCGATGATTACACCAAAAAAAA--CAT--ATACAACTCGGGGAGACCTATGTATATATATA--TGTAGGCCTTTCCCACATACACA--GCAAAGTTTTGTACTCAAAATTTGCAGTAAAAAAA-GGCCGATCGACGTTAT--AACGCACCGCC----TATACA----AAAGCAAAAATGTCCGTTTATACAAAAAATATACGGCGTTTCGG--TTTT--TGGCGGGGTGG---GTGCGTGTGT--GGATAACGGCTCACATAACGTGTCGCGATGGATGACTTGGCTTCCTATTTCGTTGAAGAACGCAGTAAAGTGCGATAAGTGGTATCAATTGCAGAATCATTCAATTACCGAATCTTTGAACGCAAACGGCGCATGGGAGAAGCTCTATTGTGTCATCCCCGTGCATGCCATATTCTCAGTGTCGAACAAAAAACAACACGCCGCCTCCTCTCTTCTGCACATATATATAT----TATACCATACACAGTATATATATAATTATGTGTTGGAAGCCAAGAGGAGGCGTGTGTTTGTGTTGTGCGCATATTATATGTATATAT-----GCTGTGTGCACACGTAGACAAGTTAGAGTTGGACAAATACACACATGCACTCTCTTTTGTGTGGGTGCGCGCGTGGAAACTCCTCTCTGGTGCTTGC--AAAGCAGTCTTTTTCTCTTTCTCTTTTT----CTCTCTCCATTCTCTCCTCTC-TTTTTTCATCAAAAAGGGGGGAGAGAAAAA-GAGAGAG---GAGGTGG--TCGAGGG-AGAGAGGCTGTGACCCGGATTATTAAACAAAAAACCAAAACGAGAATTCAACTTCGCGTTGGCCATTTTTTGCTTAATGGGGGG-AGGTGGTGG---GTGTGGGTGGTGTGTGGCTCTCTCTCTGTGTGGTATATATATAT------GTATATTAGAAGTAGGT-TGTGTGTGTGTGTA--TGTGTTTTACACATATATATAT--CCGCGCCC-TCACTCTCTCATATATAATTTATATGT------------ACGCACAGAGAAAAAAGAGAGGCGCTCTCTTTT--CCCCCCA--------CCCCCCGACAACCTT-GTTTACAGACCTGA
>L.donovani
CTGGATCATTTTCCGATGATTACACCCAAAAAA---CAT--ATACAACTCGGGGAGACCTATGTATATATAT----GTAGGCCTTTCCCACATACACA--GCAAAGTTTTGTACTCAAAATTTGCAGTAAAAAAA-GGCCGATCGACGTTAT--AACGCACCGCC----TATACA----AAAGCAAAAATGTCCGTTTATACAAAAAATATACGGCGTTTCGG--TTTT--TGGCGGGGTGG---GTGCGTGTGT--GGATAACGGCTCACATAACGTGTCGCGATGGATGACTTGGCTTCCTATTTCGTTGAAGAACGCAGTAAAGTGCGATAAGTGGTATCAATTGCAGAATCATTCAATTACCGAATCTTTGAACGCAAACGGCGCATGGGAGAAGCTCTATTGTGTCATCCCCGTGCATGCCATATTCTCAGTGTCGAACAAAAAACAACACGCCGCCTCCTCTCTTCTGCACATATATATAT----TATACCATACACAGTATATATA--ATTATGTGTTGGAAGCCAAGAGGAGGCGTGTGTTTGTGTTGTGCGCATATTATATGTATATAT-----GCTGTGTGCACACGTAGACAAGTTAGAGTTGGACAAATACACACATGCACTCTCTTTTGTGTGGGTGCGCGCGTGGAAACTCCTCTCTGGTGCTTGC--AAAGCAGTCTTTTTCTCTTTCTCTTTTT----CTCTCTCCATTCTCTCCTCTC-TTTTTTCATCAAAAAGGGGGGAGAGAAAAA-GAGAGAG---GAGGGGG--TCGAGGG-AGAGAGGCTGTGACCAGGATTATTAAACAAAAAACCAAAACGAGAATTCAACTTCGCGTTGGCCATTTTTTGCTTAATGGGGGG-AGGTGG------GTGTGGGTGGTGTGTGGCTCTCTCTCTGTGTGGTATATATATAT------GTATATTAGAAGTAGGT-TGTGTGTGTGTATG--TGT-TTT-ACACATA----TAT--CCGCGCCC-TCACTCTCTCATATATAATTTATATGT------------ACGCACAGAGAAAAAAGAGAGGCGCTCTCTTTT--CCCCCCA---------CCCCCGACAACCTTTGTTTACAGACCTGA
>L.donovani
CTGGATCATTTTCCGATGATTACACCCAAAAAA---CAT--ATACAACTCGGGGAGACCTATGTATATATAT----GTAGGCCTTTCCCACATACACA--GCAAAGTTTTGTACTCAAAATTTGCAGTAAAAAAA-GGCCGATCGACGTTAT--AACGCACCGCC----TATACA----AAAGCAAAAATGTCCGTTTATACAAAAAATATACGGCGTTTCGG--TTTT--TGGCGGGGTGG---GTGCGTGTGT--GGATAACGGCTCACATAACGTGTCGCGATGGATGACTTGGCTTCCTATTTCGTTGAAGAACGCAGTAAAGTGCGATAAGTGGTATCAATTGCAGAATCATTCAATTACCGAATCTTTGAACGCAAACGGCGCATGGGAGAAGCTCTATTGTGTCATCCCCGTGCATGCCATATTCTCAGTGTCGAACAAAAAACAACACGCCGCCTCCTCTCTTCTGCACATATATATAT----TATACCATACACAGTATATATA--ATTATGTGTTGGAAGCCAAGAGGAGGCGTGTGTTTGTGTTGTGCGCATATTATATGTATATAT-----GCTGTGTGCACACGTAGACAAGTTAGAGTTGGACAAATACACACATGCACTCTCTTTTGTGTGGGTGCGCGCGTGGAAACTCCTCTCTGGTGCTTGC--AAAGCAGTCTTTTTCTCTTTCTCTTTTT----CTCTCTCCATTCTCTCCTCTC-TTTTTTCATCAAAAAGGGGGGAGAGAAAAA-GAGAGAG---GAGGGGG--TCGAGGG-AGAGAGGCTGTGACCAGGATTATTAAACAAAAAACCAAAACGAGAATTCAACTTCGCGTTGGCCATTTTTTGCTTAATGGGGGG-AGGTGG------GTGTGGGTGGTGTGTGGCTCTCTCTCTGTGTGGTATATATATAT------GTATATTAGAAGTAGGT-TGTGTGTGTGTATG--TGT-TTT-ACACATA----TAT--CCGCGCCC-TCACTCTCTCATATATAATTTATATGT------------ACGCACAGAGAAAAAAGAGAGGCGCTCTCTTTT--CCCCCCA---------CCCCCGACAACCTTTGTTTACAGACCTGA
>L.donovani
CTGGATCATTTTCCGATGATTACACCCAAAAAA---CAT--ATACAACTCGGGGAGACCTATGTATATATAT----GTAGGCCTTTCCCACATACACA--GCAAAGTTTTGTACTCAAAATTTGCAGTAAAAAAA-GGCCGATCGACGTTAT--AACGCACCGCC----TATACA----AAAGCAAAAATGTCCGTTTATACAAAAAATATACGGCGTTTCGG--TTTT--TGGCGGGGTGG---GTGCGTGTGT--GGATAACGGCTCACATAACGTGTCGCGATGGATGACTTGGCTTCCTATTTCGTTGAAGAACGCAGTAAAGTGCGATAAGTGGTATCAATTGCAGAATCATTCAATTACCGAATCTTTGAACGCAAACGGCGCATGGGAGAAGCTCTATTGTGTCATCCCCGTGCATGCCATATTCTCAGTGTCGAACAAAAAACAACACGCCGCCTCCTCTCTTCTGCACATATATATAT----TATACCATACACAGTATATATA--ATTATGTGTTGGAAGCCAAGAGGAGGCGTGTGTTTGTGTTGTGCGCATATTATATGTATATAT-----GCTGTGTGCACACGTAGACAAGTTAGAGTTGGACAAATACACACATGCACTCTCTTTTGTGTGGGTGCGCGCGTGGAAACTCCTCTCTGGTGCTTGC--AAAGCAGTCTTTTTCTCTTTCTCTTTTT----CTCTCTCCATTCTCTCCTCTC-TTTTTTCATCAAAAAGGGGGGAGAGAAAAA-GAGAGAG---GAGGGGG--TCGAGGG-AGAGAGGCTGTGACCAGGATTATTAAACAAAAAACCAAAACGAGAATTCAACTTCGCGTTGGCCATTTTTTGCTTAATGGGGGG-AGGTGG------GTGTGGGTGGTGTGTGGCTCTCTCTCTGTGTGGTATATATATAT------GTATATTAGAAGTAGGT-TGTGTGTGTGTATG--TGT-TTT-ACACATA----TAT--CCGCGCCC-TCACTCTCTCATATATAATTTATATGT------------ACGCACAGAGAAAAAAGAGAGGCGCTCTCTTTT--CCCCCCA---------CCCCCGACAACCTTTGTTTACAGACCTGA
>L.donovani
CTGGATCATTTTCCGATGATTACACCCAAAAAA---CAT--ATACAACTCGGGGAGACCTATGTATATATAT----GTAGGCCTTTCCCACATACACA--GCAAAGTTTTGTACTCAAAATTTGCAGTAAAAAAA-GGCCGATCGACGTTAT--AACGCACCGCC----TATACA----AAAGCAAAAATGTCCGTTTATACAAAAAATATACGGCGTTTCGG--TTTT--TGGCGGGGTGG---GTGCGTGTGT--GGATAACGGCTCACATAACGTGTCGCGATGGATGACTTGGCTTCCTATTTCGTTGAAGAACGCAGTAAAGTGCGATAAGTGGTATCAATTGCAGAATCATTCAATTACCGAATCTTTGAACGCAAACGGCGCATGGGAGAAGCTCTATTGTGTCATCCCCGTGCATGCCATATTCTCAGTGTCGAACAAAAAACAACACGCCGCCTCCTCTCTTCTGCACATATATATAT----TATACCATACACAGTATATATA--ATTATGTGTTGGAAGCCAAGAGGAGGCGTGTGTTTGTGTTGTGCGCATATTATATGTATATAT-----GCTGTGTGCACACGTAGACAAGTTAGAGTTGGACAAATACACACATGCACTCTCTTTTGTGTGGGTGCGCGCGTGGAAACTCCTCTCTGGTGCTTGC--AAAGCAGTCTTTTTCTCTTTCTCTTTTT----CTCTCTCCATTCTCTCCTCTC-TTTTTTCATCAAAAAGGGGGGAGAGAAAAA-GAGAGAG---GAGGGGG--TCGAGGG-AGAGAGGCTGTGACCAGGATTATTAAACAAAAAACCAAAACGAGAATTCAACTTCGCGTTGGCCATTTTTTGCTTAATGGGGGG-AGGTGG------GTGTGGGTGGTGTGTGGCTCTCTCTCTGTGTGGTATATATATAT------GTATATTAGAAGTAGGT-TGTGTGTGTGTATG--TGT-TTT-ACACATA----TAT--CCGCGCCC-TCACTCTCTCATATATAATTTATATGT------------ACGCACAGAGAAAAAAGAGAGGCGCTCTCTTTT--CCCCCCA---------CCCCCGACAACCTTTGTTTACAGACCTGA
>L.donovani
CTGGATCATTTTCCGATGATTACACCAAAAAAAA--CAT--ATACAACTCGGGGAGACCTATGTATATATATATATGTAGGCCTTTCCCACATACACA--GCAAAGTTTTGTACTCAAAATTTGCAGTAAAAAAAAGGCCGATCGACGTTAT--AACGCACCGCC----TATACA----AAAGCAAAAATGTCCGTTTATACAAAAAATATACGGCGTTTCGG--TTTT--TGGCGGGGTGG---GTGCGTGTGT--GGATAACGGCTCACATAACGTGTCGCGATGGATGACTTGGCTTCCTATTTCGTTGAAGAACGCAGTAAAGTGCGATAAGTGGTATCAATTGCAGAATCATTCAATTACCGAATCTTTGAACGCAAACGGCGCATGGGAGAAGCTCTATTGTGTCATCCCCGTGCATGCCATATTCTCAGTGTCGAACAAAAAACAACACGCCGCCTCCTCTCTTCTGCACATATATATAT----TATACCATACACAGTATATATATAATTATGTGTTGGAAGCCAAGAGGAGGCGTGTGTTTGTGTTGTGCGCATATTATATGTATATAT-----GCTGTGTGCACACGTAGACAAGTTAGAGTTGGACAAATACACACATGCACTCTCTTTTGTGTGGGTGCGCGCGTGGAAACTCCTCTCTGGTGCTTGC--AAAGCAGTCTTTTTCTCTTTCTCTTTTT----CTCTCTCCATTCTCTCCTCTC-TTTTTTCATCAAAAAGGGGGGAGAGAAAAA-GAGAGAG---GAGGGGG--TCGAGGG-AGAGAGGCTGTGACCAGGATTATTAAACAAAAAACCAAAACGAGAATTCAACTTCGCGTTGGCCATTTTTTGCTTAATGGGGGGGAGGTGG------GTGTGGGTGGTGTGTGGCTCTCTCTCTGTGTGGTATATATATAT------GTATATTAGAAGTAGGT-TGTGTGTGTGTGTA--TGTGTTTTACACATATATATAT--CCGCGCCC-TCACTCTCTCATATATAATTTATATGT------------ACGCACAGAGAAAAAAGAGAGGCGCTCTCTTTT--CCCCCCA--------CCCCCCGACAACCTTTGTTTACAGACCTGA
>L.donovani
CTGGATCATTTTCCGATGATTACACCAAAAAAAA--CAT--ATACAACTCGGGGAGACCTATGTATATATATATATGTAGGCCTTTCCCACATACACA--GCAAAGTTTTGTACTCAAAATTTGCAGTAAAAAAAAGGCCGATCGACGTTAT--AACGCACCGCC----TATACA----AAAGCAAAAATGTCCGTTTATACAAAAAATATACGGCGTTTCGG--TTTT--TGGCGGGGTGG---GTGCGTGTGT--GGATAACGGCTCACATAACGTGTCGCGATGGATGACTTGGCTTCCTATTTCGTTGAAGAACGCAGTAAAGTGCGATAAGTGGTATCAATTGCAGAATCATTCAATTACCGAATCTTTGAACGCAAACGGCGCATGGGAGAAGCTCTATTGTGTCATCCCCGTGCATGCCATATTCTCAGTGTCGAACAAAAAACAACACGCCGCCTCCTCTCTTCTGCACATATATATAT----TATACCATACACAGTATATATATAATTATGTGTTGGAAGCCAAGAGGAGGCGTGTGTTTGTGTTGTGCGCATATTATATGTATATAT-----GCTGTGTGCACACGTAGACAAGTTAGAGTTGGACAAATACACACATGCACTCTCTTTTGTGTGGGTGCGCGCGTGGAAACTCCTCTCTGGTGCTTGC--AAAGCAGTCTTTTTCTCTTTCTCTTTTT----CTCTCTCCATTCTCTCCTCTC-TTTTTTCATCAAAAAGGGGGGAGAGAAAAA-GAGAGAG---GAGGGGG--TCGAGGG-AGAGAGGCTGTGACCAGGATTATTAAACAAAAAACCAAAACGAGAATTCAACTTCGCGTTGGCCATTTTTTGCTTAATGGGGGGGAGGTGG------GTGTGGGTGGTGTGTGGCTCTCTCTCTGTGTGGTATATATATAT------GTATATTAGAAGTAGGT-TGTGTGTGTGTGTA--TGTGTTTTACACATATATATAT--CCGCGCCC-TCACTCTCTCATATATAATTTATATGT------------ACGCACAGAGAAAAAAGAGAGGCGCTCTCTTTT--CCCCCCA--------CCCCCCGACAACCTTTGTTTACAGACCTGA
>L.donovani
CTGGATCATTTTCCGATGATTACACCAAAAAAAA--CAT--ATACAACTCGGGGAGACCTATGTATATATATATATGTAGGCCTTTCCCACATACACA--GCAAAGTTTTGTACTCAAAATTTGCAGTAAAAAAAAGGCCGATCGACGTTAT--AACGCACCGCC----TATACA----AAAGCAAAAATGTCCGTTTATACAAAAAATATACGGCGTTTCGG--TTTT--TGGCGGGGTGG---GTGCGTGTGT--GGATAACGGCTCACATAACGTGTCGCGATGGATGACTTGGCTTCCTATTTCGTTGAAGAACGCAGTAAAGTGCGATAAGTGGTATCAATTGCAGAATCATTCAATTACCGAATCTTTGAACGCAAACGGCGCATGGGAGAAGCTCTATTGTGTCATCCCCGTGCATGCCATATTCTCAGTGTCGAACAAAAAACAACACGCCGCCTCCTCTCTTCTGCACATATATATAT----TATACCATACACAGTATATATATAATTATGTGTTGGAAGCCAAGAGGAGGCGTGTGTTTGTGTTGTGCGCATATTATATGTATATAT-----GCTGTGTGCACACGTAGACAAGTTAGAGTTGGACAAATACACACATGCACTCTCTTTTGTGTGGGTGCGCGCGTGGAAACTCCTCTCTGGTGCTTGC--AAAGCAGTCTTTTTCTCTTTCTCTTTTT----CTCTCTCCATTCTCTCCTCTC-TTTTTTCATCAAAAAGGGGGGAGAGAAAAA-GAGAGAG---GAGGGGG--TCGAGGG-AGAGAGGCTGTGACCAGGATTATTAAACAAAAAACCAAAACGAGAATTCAACTTCGCGTTGGCCATTTTTTGCTTAATGGGGGGGAGGTGG------GTGTGGGTGGTGTGTGGCTCTCTCTCTGTGTGGTATATATATAT------GTATATTAGAAGTAGGT-TGTGTGTGTGTGTA--TGTGTTTTACACATATATATAT--CCGCGCCC-TCACTCTCTCATATATAATTTATATGT------------ACGCACAGAGAAAAAAGAGAGGCGCTCTCTTTT--CCCCCCA--------CCCCCCGACAACCTTTGTTTACAGACCTGA
>L.donovani
CTGGATCATTTTCCGATGATTACACCAAAAAAAA--CAT--ATACAACTCGGGGAGACCTATGTATATATATATATGTAGGCCTTTCCCACATACACA--GCAAAGTTTTGTACTCAAAATTTGCAGTAAAAAAAAGGCCGATCGACGTTAT--AACGCACCGCC----TATACA----AAAGCAAAAATGTCCGTTTATACAAAAAATATACGGCGTTTCGG--TTTT--TGGCGGGGTGG---GTGCGTGTGT--GGATAACGGCTCACATAACGTGTCGCGATGGATGACTTGGCTTCCTATTTCGTTGAAGAACGCAGTAAAGTGCGATAAGTGGTATCAATTGCAGAATCATTCAATTACCGAATCTTTGAACGCAAACGGCGCATGGGAGAAGCTCTATTGTGTCATCCCCGTGCATGCCATATTCTCAGTGTCGAACAAAAAACAACACGCCGCCTCCTCTCTTCTGCACATATATATAT----TATACCATACACAGTATATATATAATTATGTGTTGGAAGCCAAGAGGAGGCGTGTGTTTGTGTTGTGCGCATATTATATGTATATAT-----GCTGTGTGCACACGTAGACAAGTTAGAGTTGGACAAATACACACATGCACTCTCTTTTGTGTGGGTGCGCGCGTGGAAACTCCTCTCTGGTGCTTGC--AAAGCAGTCTTTTTCTCTTTCTCTTTTT----CTCTCTCCATTCTCTCCTCTC-TTTTTTCATCAAAAAGGGGGGAGAGAAAAA-GAGAGAG---GAGGGGG--TCGAGGG-AGAGAGGCTGTGACCAGGATTATTAAACAAAAAACCAAAACGAGAATTCAACTTCGCGTTGGCCATTTTTTGCTTAATGGGGGGGAGGTGG------GTGTGGGTGGTGTGTGGCTCTCTCTCTGTGTGGTATATATATAT------GTATATTAGAAGTAGGT-TGTGTGTGTGTGTA--TGTGTTTTACACATATATATAT--CCGCGCCC-TCACTCTCTCATATATAATTTATATGT------------ACGCACAGAGAAAAAAGAGAGGCGCTCTCTTTT--CCCCCCA--------CCCCCCGACAACCTTTGTTTACAGACCTGA
>L.donovani
CTGGATCATTTTCCGATGATTACACCAAAAAAAAA-CAT--ATACAACTCGGGGAGACCTATGTATATATATA--TGTAGGCCTTTCCCACATACACA--GCAAAGTTTTGTACTCAAAATTTGCAGTAAAAAAA-GGCCGATCGACGTTAT--AACGCACCGCC----TATACA----AAAGCAAAAATGTCCGTTTATACAAAAAATATACGGCGTTTCGG--TTTT--TGGCGGGGTGG---GTGCGTGTGT--GGATAACGGCTCACATAACGTGTCGCGATGGATGACTTGGCTTCCTATTTCGTTGAAGAACGCAGTAAAGTGCGATAAGTGGTATCAATTGCAGAATCATTCAATTACCGAATCTTTGAACGCAAACGGCGCATGGGAGAAGCTCTATTGTGTCATCCCCGTGCATGCCATATTCTCAGTGTCGAACAAAAAACAACACGCCGCCTCCTCTCTTCTGCACATATATATAT----TATACCATACACAGTATATATATAATTATGTGTTGGAAGCCAAGAGGAGGCGTGTGTTTGTGTTGTGCGCATATTATATGTATATAT-----GCTGTGTGCACACGTAGACAAGTTAGAGTTGGACAAATACACACATGCACTCTCTTTTGTGTGGGTGCGCGCGTGGAAACTCCTCTCTGGTGCTTGC--AAAGCAGTCTTTTTCTCTTTCTCTTTTT----CTCTCTCCATTCTCTCCTCTC-TTTTTTCATCAAAAAGGGGGGAGAGAAAAA-GAGAGAG---GAGGGGG--TCGAGGG-AGAGAGGCTGTGACCAGGATTATTAAACAAAAAACCAAAACGAGAATTCAACTTCGCGTTGGCCATTTTTTGCTTAATGGGGGGGAGGTGG------GTGTGGGTGGTGTGTGGCTCTCTCTCTGTGTGGTATATATATAT------GTATATTAGAAGTAGGT-TGTGTGTGTGTGTA--TGTGTTTTACACATATATATAT--CCGCGCCC-TCACTCTCTCATATATAATTTATATGT------------ACGCACAGAGAAAAAAGAGAGGCGCTCTCTTTT--CCCCCCA--------CCCCCCGACAACCTTTGTTTACAGACCTGA
>L.donovani
CTGGATCATTTTCCGATGATTACACCAAAAAAAAA-CAT--ATACAACTCGGGGAGACCTATGTATATATATA--TGTAGGCCTTTCCCACATACACA--GCAAAGTTTTGTACTCAAAATTTGCAGTAAAAAAA-GGCCGATCGACGTTAT--AACGCACCGCC----TATACA----AAAGCAAAAATGTCCGTTTATACAAAAAATATACGGCGTTTCGG--TTTT--TGGCGGGGTGG---GTGCGTGTGT--GGATAACGGCTCACATAACGTGTCGCGATGGATGACTTGGCTTCCTATTTCGTTGAAGAACGCAGTAAAGTGCGATAAGTGGTATCAATTGCAGAATCATTCAATTACCGAATCTTTGAACGCAAACGGCGCATGGGAGAAGCTCTATTGTGTCATCCCCGTGCATGCCATATTCTCAGTGTCGAACAAAAAACAACACGCCGCCTCCTCTCTTCTGCACATATATATAT----TATACCATACACAGTATATATATAATTATGTGTTGGAAGCCAAGAGGAGGCGTGTGTTTGTGTTGTGCGCATATTATATGTATATAT-----GCTGTGTGCACACGTAGACAAGTTAGAGTTGGACAAATACACACATGCACTCTCTTTTGTGTGGGTGCGCGCGTGGAAACTCCTCTCTGGTGCTTGC--AAAGCAGTCTTTTTCTCTTTCTCTTTTT----CTCTCTCCATTCTCTCCTCTC-TTTTTTCATCAAAAAGGGGGGAGAGAAAAA-GAGAGAG---GAGGGGG--TCGAGGG-AGAGAGGCTGTGACCAGGATTATTAAACAAAAAACCAAAACGAGAATTCAACTTCGCGTTGGCCATTTTTTGCTTAATGGGGGGGAGGTGG------GTGTGGGTGGTGTGTGGCTCTCTCTCTGTGTGGTATATATATAT------GTATATTAGAAGTAGGT-TGTGTGTGTGTGTA--TGTGTTTTACACATATATATAT--CCGCGCCC-TCACTCTCTCATATATAATTTATATGT------------ACGCACAGAGAAAAAAGAGAGGCGCTCTCTTTT--CCCCCCA--------CCCCCCGACAACCTTTGTTTACAGACCTGA
>L.donovani
CTGGATCATTTTCCGATGATTACACCAAAAAAAA--CAT--ATACAACTCGGGGAGACCTATGTATATATATA--TGTAGGCCTTTCCCACATACACA--GCAAAGTTTTGTACTCAAAATTTGCAGTAAAAAAA-GGCCGATCGACGTTAT--AACGCACCGCC----TATACA----AAAGCAAAAATGTCCGTTTATACAAAAAATATACGGCGTTTCGG--TTTT--TGGCGGGGTGG---GTGCGTGTGT--GGATAACGGCTCACATAACGTGTCGCGATGGATGACTTGGCTTCCTATTTCGTTGAAGAACGCAGTAAAGTGCGATAAGTGGTATCAATTGCAGAATCATTCAATTACCGAATCTTTGAACGCAAACGGCGCATGGGAGAAGCTCTATTGTGTCATCCCCGTGCATGCCATATTCTCAGTGTCGAACAAAAAACAACACGCCGCCTCCTCTCTTCTGCACATATATATAT----TATACCATACACAGTATATATATAATTATGTGTTGGAAGCCAAGAGGAGGCGTGTGTTTGTGTTGTGCGCATATTATATGTATATAT-----GCTGTGTGCACACGTAGACAAGTTAGAGTTGGACAAATACACACATGCACTCTCTTTTGTGTGGGTGCGCGCGTGGAAACTCCTCTCTGGTGCTTGC--AAAGCAGTCTTTTTCTCTTTCTCTTTTT----CTCTCTCCATTCTCTCCTCTC-TTTTTTCATCAAAAAGGGGGGAGAGAAAAA-GAGAGAG---GAGGTGG--TCGAGGG-AGAGAGGCTGTGACCAGGATTATTAAACAAAAAACCAAAACGAGAATTCAACTTCGCGTTGGCCATTTTTTGCTTAATGGGGGG-AGGTGGTGG---GTGTGGGTGGTGTGTGGCTCTCTCTCTGTGTGGTATATATATAT------GTATATTAGAAGTAGGT-TGTGTGTGTGTGTA--TGTGTTTTACACATATATATAT--CCGCGCCC-TCACTCTCTCATATATAATTTATATGT------------ACGCACAGAGAAAAAAGAGAGGCGCTCTCTTTT--CCCCCCA--------CCCCCCGACAACCTTTGTTTACAGACCTGA
>L.donovani
CTGGATCATTTTCCGATGATTACACCAAAAAAAA--CAT--ATACAACTCGGGGAGACCTATGTATATATATA--TGTAGGCCTTTCCCACATACACA--GCAAAGTTTTGTACTCAAAATTTGCAGTAAAAAAA-GGCCGATCGACGTTAT--AACGCACCGCC----TATACA----AAAGCAAAAATGTCCGTTTATACAAAAAATATACGGCGTTTCGG--TTTT--TGGCGGGGTGG---GTGCGTGTGT--GGATAACGGCTCACATAACGTGTCGCGATGGATGACTTGGCTTCCTATTTCGTTGAAGAACGCAGTAAAGTGCGATAAGTGGTATCAATTGCAGAATCATTCAATTACCGAATCTTTGAACGCAAACGGCGCATGGGAGAAGCTCTATTGTGTCATCCCCGTGCATGCCATATTCTCAGTGTCGAACAAAAAACAACACGCCGCCTCCTCTCTTCTGCACATATATATAT----TATACCATACACAGTATATATATAATTATGTGTTGGAAGCCAAGAGGAGGCGTGTGTTTGTGTTGTGCGCATATTATATGTATATAT-----GCTGTGTGCACACGTAGACAAGTTAGAGTTGGACAAATACACACATGCACTCTCTTTTGTGTGGGTGCGCGCGTGGAAACTCCTCTCTGGTGCTTGC--AAAGCAGTCTTTTTCTCTTTCTCTTTTT----CTCTCTCCATTCTCTCCTCTC-TTTTTTCATCAAAAAGGGGGGAGAGAAAAA-GAGAGAG---GAGGTGG--TCGAGGG-AGAGAGGCTGTGACCAGGATTATTAAACAAAAAACCAAAACGAGAATTCAACTTCGCGTTGGCCATTTTTTGCTTAATGGGGGG-AGGTGGTGG---GTGTGGGTGGTGTGTGGCTCTCTCTCTGTGTGGTATATATATAT------GTATATTAGAAGTAGGT-TGTGTGTGTGTGTA--TGTGTTTTACACATATATATAT--CCGCGCCC-TCACTCTCTCATATATAATTTATATGT------------ACGCACAGAGAAAAAAGAGAGGCGCTCTCTTTT--CCCCCCA--------CCCCCCGACAACCTTTGTTTACAGACCTGA
>L.donovani
CTGGATCATTTTCCGATGATTACACCAAAAAAAA--CAT--ATACAACTCGGGGAGACCTATGTATATATATA--TGTAGGCCTTTCCCACATACACA--GCAAAGTTTTGTACTCAAAATTTGCAGTAAAAAAA-GGCCGATCGACGTTAT--AACGCACCGCC----TATACA----AAAGCAAAAATGTCCGTTTATACAAAAAATATACGGCGTTTCGG--TTTT--TGGCGGGGTGG---GTGCGTGTGT--GGATAACGGCTCACATAACGTGTCGCGATGGATGACTTGGCTTCCTATTTCGTTGAAGAACGCAGTAAAGTGCGATAAGTGGTATCAATTGCAGAATCATTCAATTACCGAATCTTTGAACGCAAACGGCGCATGGGAGAAGCTCTATTGTGTCATCCCCGTGCATGCCATATTCTCAGTGTCGAACAAAAAACAACACGCCGCCTCCTCTCTTCTGCACATATATATATATATTATACCATACACAGTATATATATAATTATGTGTTGGAAGCCAAGAGGAGGCGTGTGTTTGTGTTGTGCGCATATTATATGTATATAT-----GCTGTGTGCACACGTAGACAAGTTAGAGTTGGACAAATACACACATGCACTCTCTTTTGTGTGGGTGCGCGCGTGGAAACTCCTCTCTGGTGCTTGC--AAAGCAGTCTTTTTCTCTTTCTCTTTTT----CTCTCTCCATTCTCTCCTCTC-TTTTTTCATCAAAAAGGGGGGAGAGAAAAA-GAGAGAG---GAGGTGG--TCGAGGG-AGAGAGGCTGTGACCAGGATTATTAAACAAAAAACCAAAACGAGAATTCAACTTCGCGTTGGCCATTTTTTGCTTAATGGGGGG-AGGTGG------GTGTGGGTGGTGTGTGGCTCTCTCTCTGTGTGGTATATATATAT------GTATATTAGAAGTAGGT-TGTGTGTGTGTGTA--TGTGTTTTACACATATATATAT--CCGCGCCC-TCACTCTCTCATATATAATTTATATGT------------ACGCACAGAGAAAAAAGAGAGGCGCTCTCTTTT--CCCCCCA--------CCCCCCGACAACCTTTGTTTACAGACCTGA
>L.donovani
CTGGATCATTTTCCGATGATTACACCAAAAAAAA--CAT--ATACAACTCGGGGAGACCTATGTATATATATA--TGTAGGCCTTTCCCACATACACA--GCAAAGTTTTGTACTCAAAATTTGCAGTAAAAAAA-GGCCGATCGACGTTAT--AACGCACCGCC----TATACA----AAAGCAAAAATGTCCGTTTATACAAAAAATATACGGCGTTTCGG--TTTT--TGGCGGGGTGG---GTGCGTGTGT--GGATAACGGCTCACATAACGTGTCGCGATGGATGACTTGGCTTCCTATTTCGTTGAAGAACGCAGTAAAGTGCGATAAGTGGTATCAATTGCAGAATCATTCAATTACCGAATCTTTGAACGCAAACGGCGCATGGGAGAAGCTCTATTGTGTCATCCCCGTGCATGCCATATTCTCAGTGTCGAACAAAAAACAACACGCCGCCTCCTCTCTTCTGCACATATATATATATATTATACCATACACAGTATATATATAATTATGTGTTGGAAGCCAAGAGGAGGCGTGTGTTTGTGTTGTGCGCATATTATATGTATATAT-----GCTGTGTGCACACGTAGACAAGTTAGAGTTGGACAAATACACACATGCACTCTCTTTTGTGTGGGTGCGCGCGTGGAAACTCCTCTCTGGTGCTTGC--AAAGCAGTCTTTTTCTCTTTCTCTTTTT----CTCTCTCCATTCTCTCCTCTC-TTTTTTCATCAAAAAGGGGGGAGAGAAAAA-GAGAGAG---GAGGTGG--TCGAGGG-AGAGAGGCTGTGACCAGGATTATTAAACAAAAAACCAAAACGAGAATTCAACTTCGCGTTGGCCATTTTTTGCTTAATGGGGGG-AGGTGG------GTGTGGGTGGTGTGTGGCTCTCTCTCTGTGTGGTATATATATAT------GTATATTAGAAGTAGGT-TGTGTGTGTGTGTA--TGTGTTTTACACATATATATAT--CCGCGCCC-TCACTCTCTCATATATAATTTATATGT------------ACGCACAGAGAAAAAAGAGAGGCGCTCTCTTTT--CCCCCCA--------CCCCCCGACAACCTTTGTTTACAGACCTGA
>L.donovani
CTGGATCATTTTCCGATGATTACACCAAAAAAAA--CAT--ATACAACTCGGGGAGACCTATGTATATATATA--TGTAGGCCTTTCCCACATACACA--GCAAAGTTTTGTACTCAAAATTTGCAGTAAAAAAA-GGCCGATCGACGTTAT--AACGCACCGCC----TATACA----AAAGCAAAAATGTCCGTTTATACAAAAAATATACGGCGTTTCGG--TTTT--TGGCGGGGTGG---GTGCGTGTGT--GGATAACGGCTCACATAACGTGTCGCGATGGATGACTTGGCTTCCTATTTCGTTGAAGAACGCAGTAAAGTGCGATAAGTGGTATCAATTGCAGAATCATTCAATTACCGAATCTTTGAACGCAAACGGCGCATGGGAGAAGCTCTATTGTGTCATCCCCGTGCATGCCATATTCTCAGTGTCGAACAAAAAACAACACGCCGCCTCCTCTCTTCTGCACATATATATATATATTATACCATACACAGTATATATATAATTATGTGTTGGAAGCCAAGAGGAGGCGTGTGTTTGTGTTGTGCGCATATTATATGTATATAT-----GCTGTGTGCACACGTAGACAAGTTAGAGTTGGACAAATACACACATGCACTCTCTTTTGTGTGGGTGCGCGCGTGGAAACTCCTCTCTGGTGCTTGC--AAAGCAGTCTTTTTCTCTTTCTCTTTTT----CTCTCTCCATTCTCTCCTCTC-TTTTTTCATCAAAAAGGGGGGAGAGAAAAA-GAGAGAG---GAGGTGG--TCGAGGG-AGAGAGGCTGTGACCAGGATTATTAAACAAAAAACCAAAACGAGAATTCAACTTCGCGTTGGCCATTTTTTGCTTAATGGGGGG-AGGTGG------GTGTGGGTGGTGTGTGGCTCTCTCTCTGTGTGGTATATATATAT------GTATATTAGAAGTAGGT-TGTGTGTGTGTGTA--TGTGTTTTACACATATATATAT--CCGCGCCC-TCACTCTCTCATATATAATTTATATGT------------ACGCACAGAGAAAAAAGAGAGGCGCTCTCTTTT--CCCCCCA--------CCCCCCGACAACCTTTGTTTACAGACCTGA
>L.donovani
CTGGATCATTTTCCGATGATTACACCAAAAAAAA--CAT--ATACAACTCGGGGAGACCTATGTATATATATA--TGTAGGCCTTTCCCACATACACA--GCAAAGTTTTGTACTCAAAATTTGCAGTAAAAAAA-GGCCGATCGACGTTAT--AACGCACCGCC----TATACA----AAAGCAAAAATGTCCGTTTATACAAAAAATATACGGCGTTTCGG--TTTT--TGGCGGGGTGG---GTGCGTGTGT--GGATAACGGCTCACATAACGTGTCGCGATGGATGACTTGGCTTCCTATTTCGTTGAAGAACGCAGTAAAGTGCGATAAGTGGTATCAATTGCAGAATCATTCAATTACCGAATCTTTGAACGCAAACGGCGCATGGGAGAAGCTCTATTGTGTCATCCCCGTGCATGCCATATTCTCAGTGTCGAACAAAAAACAACACGCCGCCTCCTCTCTTCTGCACATATATATATAT--TATACCATACACAGTATATATATAATTATGTGTTGGAAGCCAAGAGGAGGCGTGTGTTTGTGTTGTGCGCATATTATATGTATATAT-----GCTGTGTGCACACGTAGACAAGTTAGAGTTGGACAAATACACACATGCACTCTCTTTTGTGTGGGTGCGCGCGTGGAAACTCCTCTCTGGTGCTTGC--AAAGCAGTCTTTTTCTCTTTCTCTTTTT----CTCTCTCCATTCTCTCCTCTC-TTTTTTCATCAAAAAGGGGGGAGAGAAAAA-GAGAGAG---GAGGTGG--TCGAGGG-AGAGAGGCTGTGACCAGGATTATTAAACAAAAAACCAAAACGAGAATTCAACTTCGCGTTGGCCATTTTTTGCTTAATGGGGGG-AGGTGG------GTGTGGGTGGTGTGTGGCTCTCTCTCTGTGTGGTATATATATAT------GTATATTAGAAGTAGGT-TGTGTGTGTGTGTA--TGTGTTTTACACATATATATAT--CCGCGCCC-TCACTCTCTCATATATAATTTATATGT------------ACGCACAGAGAAAAAAGAGAGGCGCTCTCTTTT--CCCCCCA--------CCCCCCGACAACCTTTGTTTACAGACCTGA
>L.donovani
CTGGATCATTTTCCGATGATTACACCAAAAAAAA--CAT--ATACAACTCGGGGAGACCTATGTATATATATA--TGTAGGCCTTTCCCACATACACA--GCAAAGTTTTGTACTCAAAATTTGCAGTAAAAAAA-GGCCGATCGACGTTAT--AACGCACCGCC----TATACA----AAAGCAAAAATGTCCGTTTATACAAAAAATATACGGCGTTTCGG--TTTT--TGGCGGGGTGG---GTGCGTGTGT--GGATAACGGCTCACATAACGTGTCGCGATGGATGACTTGGCTTCCTATTTCGTTGAAGAACGCAGTAAAGTGCGATAAGTGGTATCAATTGCAGAATCATTCAATTACCGAATCTTTGAACGCAAACGGCGCATGGGAGAAGCTCTATTGTGTCATCCCCGTGCATGCCATATTCTCAGTGTCGAACAAAAAACAACACGCCGCCTCCTCTCTTCTGCACATATATATAT----TATACCATACACAGTATATATATAATTATGTGTTGGAAGCCAAGAGGAGGCGTGTGTTTGTGTTGTGCGCATATTATATGTATATAT-----GCTGTGTGCACACGTAGACAAGTTAGAGTTGGACAAATACACACATGCACTCTCTTTTGTGTGGGTGCGCGCGTGGAAACTCCTCTCTGGTGCTTGC--AAAGCAGTCTTTTTCTCTTTCTCTTTTT----CTCTCTCCATTCTCTCCTCTC-TTTTTTCATCAAAAAGGGGGGAGAGAAAAA-GAGAGAG---GAGGTGG--TCGAGGG-AGAGAGGCTGTGACCAGGATTATTAAACAAAAAACCAAAACGAGAATTCAACTTCGCGTTGGCCATTTTTTGCTTAATGGGGGG-AGGTGGTGG---GTGTGGGTGGTGTGTGGCTCTCTCTCTGTGTGGTATATATATAT------GTATATTAGAAGTAGGT-TGTGTGTGTGTGTA--TGTGTTTTACACATATATATAT--CCGCGCCC-TCACTCTCTCATATATAATTTATATGT------------ACGCACAGAGAAAAAAGAGAGGCGCTCTCTTTT--CCCCCCA--------CCCCCCGACAACCTTTGTTTACAGACCTGA
>L.donovani
CTGGATCATTTTCCGATGATTACACCAAAAAAAA--CAT--ATACAACTCGGGGAGACCTATGTATATATATA--TGTAGGCCTTTCCCACATACACA--GCAAAGTTTTGTACTCAAAATTTGCAGTAAAAAAA-GGCCGATCGACGTTAT--AACGCACCGCC----TATACA----AAAGCAAAAATGTCCGTTTATACAAAAAATATACGGCGTTTCGG--TTTT--TGGCGGGGTGG---GTGCGTGTGT--GGATAACGGCTCACATAACGTGTCGCGATGGATGACTTGGCTTCCTATTTCGTTGAAGAACGCAGTAAAGTGCGATAAGTGGTATCAATTGCAGAATCATTCAATTACCGAATCTTTGAACGCAAACGGCGCATGGGAGAAGCTCTATTGTGTCATCCCCGTGCATGCCATATTCTCAGTGTCGAACAAAAAACAACACGCCGCCTCCTCTCTTCTGCACATATATATATATATTATACCATACACAGTATATATATAATTATGTGTTGGAAGCCAAGAGGAGGCGTGTGTTTGTGTTGTGCGCATATTATATGTATATAT-----GCTGTGTGCACACGTAGACAAGTTAGAGTTGGACAAATACACACATGCACTCTCTTTTGTGTGGGTGCGCGCGTGGAAACTCCTCTCTGGTGCTTGC--AAAGCAGTCTTTTTCTCTTTCTCTTTTT----CTCTCTCCATTCTCTCCTCTC-TTTTTTCATCAAAAAGGGGGGAGAGAAAAA-GAGAGAG---GAGGTGG--TCGAGGG-AGAGAGGCTGTGACCAGGATTATTAAACAAAAAACCAAAACGAGAATTCAACTTCGCGTTGGCCATTTTTTGCTTAATGGGGGG-AGGTGG------GTGTGGGTGGTGTGTGGCTCTCTCTCTGTGTGGTATATATATAT------GTATATTAGAAGTAGGT-TGTGTGTGTGTGTA--TGTGTTTTACACATATATATAT--CCGCGCCC-TCACTCTCTCATATATAATTTATATGT------------ACGCACAGAGAAAAAAGAGAGGCGCTCTCTTTT--CCCCCCA--------CCCCCCGACAACCTTTGTTTACAGACCTGA
>L.donovani
CTGGATCATTTTCCGATGATTACACCCAAAAAA---CAT--ATACAACTCGGGGAGACCTATGTATATATAT----GTAGGCCTTTCCCACACACACA--GCAAAGTTTTGTACTCAAAATTTGCAGTAAAAAAA-GGCCGATCGACGTTAT--AACGCACCGCC----TATACA----AAAGCAAAAATGTCCGTTTATACAAAAAATATACGGCGTTTCGG--TTTT--TGGCGGGGTGG---GTGCGTGTGT--GGATAACGGCTCACATAACGTGTCGCGATGGATGACTTGGCTTCCTATTTCGTTGAAGAACGCAGTAAAGTGCGATAAGTGGTATCAATTGCAGAATCATTCAATTACCGAATCTTTGAACGCAAACGGCGCATGGGAGAAGCTCTATTGTGTCATCCCCGTGCATGCCATATTCTCAGTGTCGAACAAAAAACAACACGCCGCCTCCTCTCTTCTGCACATATATATAT----TATACCATACACAGTATATATA--ATTATGTGTTGGAAGCCAAGAGGAGGCGTGTGTTTGTGTTGTGCGCATATTATATGTATATAT-----GCTGTGTGCACACGTAGACAAGTTAGAGTTGGACAAATACACACATGCACTCTCTTTTGTGTGGGTGCGCGCGTGGAAACTCCTCTCTGGTGCTTGC--AAAGCAGTCTTTTTCTCTTTCTCTTTTT----CTCTCTCCATTCTCTCCTCTC-TTTTTTCATCAAAAAGGGGGGAGAGAAAAA-GAGAGAG---GAGGGGG--TCGAGGG-AGAGAGGCTGTGACCAGGATTATTAAACAAAAAACCAAAACGAGAATTCAACTTCGCGTTGGCCATTTTTTGCTTAATGGGGGG-AGGTGG------GTGTGGGTGGTGTGTGGCTCTCTCTCTGTGTGGTATATATATAT------GTATATTAGAAGTAGGT-TGTGTGTGTGTGTA--TGTGTTTTACACATA----TAT--CCGCGCCC-TCACTCTCTCATATATAATTTATATGT------------ACGCACAGAGAAAAAAGAGAGGCGCTCTCTTTT--CCCCCCA--------CCCCC-GACAACCTTTGTTTACAGACCTGA
>L.donovani
CTGGATCATTTTCCGATGATTACACCCAAAAAA---CAT--ATACAACTCGGGGAGACCTATGTATATATAT----GTAGGCCTTTCCCACATACACA--GCAAAGTTTTGTACTCAAAATTTGCAGTAAAAAAAAGGCCGATCGACGTTAT--AACGCACCGCC----TATACA----AAAGCAAAAATGTCCGTTTATACAAAAAATATACGGCGTTTCGG--TTTT--TGGCGGGGTGG---GTGCGTGTGT--GGATAACGGCTCACATAACGTGTCGCGATGGATGACTTGGCTTCCTATTTCGTTGAAGAACGCAGTAAAGTGCGATAAGTGGTATCAATTGCAGAATCATTCAATTACCGAATCTTTGAACGCAAACGGCGCATGGGAGAAGCTCTATTGTGTCATCCCCGTGCATGCCATATTCTCAGTGTCGAACAAAAAACAACACGCCGCCTCCTCTCTTCTGCACATATATATAT----TATACCATACACAGTATATATATAATTATGTGTTGGAAGCCAAGAGGAGGCGTGTGTTTGTGTTGTGCGCATATTATATGTATATAT-----GCTGTGTGCACACGTAGACAAGTTAGAGTTGGACAAATACACACATGCACTCTCTTTTGTGTGGGTGCGCGCGTGGAAACTCCTCTCTGGTGCTTGC--AAAGCAGTCTTTTTCTCTTTCTCTTTTT----CTCTCTCCATTCTCTCCTCTC-TTTTTTCATCAAAAAGGGGGGAGAGAAAAA-GAGAGAG---GAGGGGGGGTCGAGGG-AGAGAGGCTGTGACCAGGATTATTAAACAAAAAACCAAAACGAGAATTCAACTTCGCGTTGGCCATTTTTTGCTTAATGGGGGG-AGGTGG------GTGTGGGTGGTGTGTGGCTCTCTCTCTGTGTGGTATATATATAT------GTATATTAGAAGTAGGT-TGTGTGTGTGTGTA--TGTGTTTTACACATATATATAT--CCGCGCCC-TCACTCTCTCATATATAATTTATATGT------------ACGCACAGAGAAAAAAGAGAGGCGCTCTCTTTC--CCCCCAC---------CCCCCGACAACCTTTGTTTACAGACCTGA
>L.donovani
CTGGATCATTTTCCGATGATTACACCAAAAAAAA--CAT--ATACAACTCGGGGAGACCTATGTATATATAT----GTAGGCCTTTCCCACATACACA--GCAAAGTTTTGTACTCAAAATTTGCAGTAAAAAAAAGGCCGATCGACGTTAT--AACGCACCGCC----TATACA----AAAGCAAAAATGTCCGTTTATACAAAAAATATACGGCGTTTCGG--TTTT--TGGCGGGGTGG---GTGCGTGTGT--GGATAACGGCTCACATAACGTGTCGCGATGGATGACTTGGCTTCCTATTTCGTTGAAGAACGCAGTAAAGTGCGATAAGTGGTATCAATTGCAGAATCATTCAATTACCGAATCTTTGAACGCAAACGGCGCATGGGAGAAGCTCTATTGTGTCATCCCCGTGCATGCCATATTCTCAGTGTCGAACAAAAAACAACACGCCGCCTCCTCTCTTCTGCACATATATATAT----TATACCATACACAGTATATATATAATTATGTGTTGGAAGCCAAGAGGAGGCGTGTGTTTGTGTTGTGCGCATATTATATGTATATAT-----GCTGTGTGCACACGTAGACAAGTTAGAGTTGGACAAATACACACATGCACTCTCTTTTGTGTGGGTGCGCGCGTGGAAACTCCTCTCTGGTGCTTGC--AAAGCAGTCTTTTTCTCTTTCTCTTTTT----CTCTCTCCATTCTCTCCTCTC-TTTTTTCATCAAAAAGGGGGGAGAGAAAAA-GAGAGAG---GAGGGGG--TCGAGGG-AGAGAGGCTGTGACCAGGATTATTAAACAAAAAACCAAAACGAGAATTCAACTTCGCGTTGGCCATTTTTTGCTTAATGGGGGGGAGGTGG------GTGTGGGTGGTGTGTGGCTCTCTCTCTGTGTGGTATATATATAT------GTATATTAGAAGTAGGT-TGTGTGTGTGT--A--TGTGTTTTACACATATATATAT--CCGCGCCC-TCACTCTCTCATATATAATTTATATGT------------ACGCACAGAGAAAAAAGAGAGGCGCTCTCTTTC--CCCCCA----------CCCCCGACAACCT--GTTTACAGACCTGA
>L.infantum
CTGGATCATTTTCCGATGATTACACCCAAAAAA---CAT--ATACAACTCGGGGAGACCTATGTATATATAT----GTAGGCCTTTCCCACATACACA--GCAAAGTTTTGTACTCAAAATTTGCAGTAAAAAAAAGGCCGATCGACGTTAT--AACGCACCGCC----TATACA----AAAGCAAAAATGTCCGTTTATACAAAAAATATACGGCGTTTCGG--TTTT--TGGCGGGGTGG---GTGCGTGTGT--GGATAACGGCTCACATAACGTGTCGCGATGGATGACTTGGCTTCCTATTTCGTTGAAGAACGCAGTAAAGTGCGATAAGTGGTATCAATTGCAGAATCATTCAATTACCGAATCTTTGAACGCAAACGGCGCATGGGAGAAGCTCTATTGTGTCATCCCCGTGCATGCCATATTCTCAGTGTCGAACAAAAAACAACACGCCGCCTCCTCTCTTCTGCACATATATATAT----TATACCATACACAGTATATATATAATTATGTGTTGGAAGCCAAGAGGAGGCGTGTGTTTGTGTTGTGCGCATATTATATGTATATAT-----GCTGTGTGCACACGTAGACAAGTTAGAGTTGGACAAATACACACATGCACTCTCTTTTGTGTGGGTGCGCGCGTGGAAACTCCTCTCTGGTGCTTGC--AAAGCAGTCTTTTTCTCTTTCTCTTTTT----CTCTCTCCATTCTCTCCTCTC-TTTTTTCATCAAAAAGGGGGGAGAGAAAAA-GAGAGAG---GAGGGGGGGTCGAGGG-AGAGAGGCTGTGACCAGGATTATTAAACAAAAAACCAAAACGAGAATTCAACTTCGCGTTGGCCATTTTTTGCTTAATGGGGGG-AGGTGG------GTGTGGGTGGTGTGTGGCTCTCTCTCTGTGTGGTATATATATAT------GTATATTAGAAGTAGGT-TGTGTGTGTGTGTA--TGTGTTTTACACATATATATAT--CCGCGCCC-TCACTCTCTCATATATAATTTATATGT------------ACGCACAGAGAAAAAAGAGAGGCGCTCTCTTTT--CCCCCCA---------CCCCCGACAACCTTTGTTTACAGACCTGA
>L.infantum
CTGGATCATTTTCCGATGATTACACCCAAAAAA---CAT--ATACAACTCGGGGAGACCTATGTATATATAT----GTAGGCCTTTCCCACATACACA--GCAAAGTTTTGTACTCAAAATTTGCAGTAAAAAAAAGGCCGATCGACGTTAT--AACGCACCGCC----TATACA----AAAGCAAAAATGTCCGTTTATACAAAAAATATACGGCGTTTCGG--TTTT--TGGCGGGGTGG---GTGCGTGTGT--GGATAACGGCTCACATAACGTGTCGCGATGGATGACTTGGCTTCCTATTTCGTTGAAGAACGCAGTAAAGTGCGATAAGTGGTATCAATTGCAGAATCATTCAATTACCGAATCTTTGAACGCAAACGGCGCATGGGAGAAGCTCTATTGTGTCATCCCCGTGCATGCCATATTCTCAGTGTCGAACAAAAAACAACACGCCGCCTCCTCTCTTCTGCACATATATATAT----TATACCATACACAGTATATATATAATTATGTGTTGGAAGCCAAGAGGAGGCGTGTGTTTGTGTTGTGCGCATATTATATGTATATAT-----GCTGTGTGCACACGTAGACAAGTTAGAGTTGGACAAATACACACATGCACTCTCTTTTGTGTGGGTGCGCGCGTGGAAACTCCTCTCTGGTGCTTGC--AAAGCAGTCTTTTTCTCTTTCTCTTTTT----CTCTCTCCATTCTCTCCTCTC-TTTTTTCATCAAAAAGGGGGGAGAGAAAAA-GAGAGAG---GAGGGGGGGTCGAGGG-AGAGAGGCTGTGACCAGGATTATTAAACAAAAAACCAAAACGAGAATTCAACTTCGCGTTGGCCATTTTTTGCTTAATGGGGGG-AGGTGG------GTGTGGGTGGTGTGTGGCTCTCTCTCTGTGTGGTATATATATAT------GTATATTAGAAGTAGGT-TGTGTGTGTGTGTA--TGTGTTTTACACATATATATAT--CCGCGCCC-TCACTCTCTCATATATAATTTATATGT------------ACGCACAGAGAAAAAAGAGAGGCGCTCTCTTTT--CCCCCCA---------CCCCCGACAACCTTTGTTTACAGACCTGA
>L.infantum
CTGGATCATTTTCCGATGATTACACCCAAAAAA---CAT--ATACAACTCGGGGAGACCTATGTATATATAT----GTAGGCCTTTCCCACATACACA--GCAAAGTTTTGTACTCAAAATTTGCAGTAAAAAAAAGGCCGATCGACGTTAT--AACGCACCGCC----TATACA----AAAGCAAAAATGTCCGTTTATACAAAAAATATACGGCGTTTCGG--TTTT--TGGCGGGGTGG---GTGCGTGTGT--GGATAACGGCTCACATAACGTGTCGCGATGGATGACTTGGCTTCCTATTTCGTTGAAGAACGCAGTAAAGTGCGATAAGTGGTATCAATTGCAGAATCATTCAATTACCGAATCTTTGAACGCAAACGGCGCATGGGAGAAGCTCTATTGTGTCATCCCCGTGCATGCCATATTCTCAGTGTCGAACAAAAAACAACACGCCGCCTCCTCTCTTCTGCACATATATATAT----TATACCATACACAGTATATATATAATTATGTGTTGGAAGCCAAGAGGAGGCGTGTGTTTGTGTTGTGCGCATATTATATGTATATAT-----GCTGTGTGCACACGTAGACAAGTTAGAGTTGGACAAATACACACATGCACTCTCTTTTGTGTGGGTGCGCGCGTGGAAACTCCTCTCTGGTGCTTGC--AAAGCAGTCTTTTTCTCTTTCTCTTTTT----CTCTCTCCATTCTCTCCTCTC-TTTTTTCATCAAAAAGGGGGGAGAGAAAAA-GAGAGAG---GAGGGGGGGTCGAGGG-AGAGAGGCTGTGACCAGGATTATTAAACAAAAAACCAAAACGAGAATTCAACTTCGCGTTGGCCATTTTTTGCTTAATGGGGGG-AGGTGG------GTGTGGGTGGTGTGTGGCTCTCTCTCTGTGTGGTATATATATAT------GTATATTAGAAGTAGGT-TGTGTGTGTGTGTA--TGTGTTTTACACATATATATAT--CCGCGCCC-TCACTCTCTCATATATAATTTATATGT------------ACGCACAGAGAAAAAAGAGAGGCGCTCTCTTTT--CCCCCCA---------CCCCCGACAACCTTTGTTTACAGACCTGA
>L.infantum
CTGGATCATTTTCCGATGATTACACCCAAAAAA---CAT--ATACAACTCGGGGAGACCTATGTATATATAT----GTAGGCCTTTCCCACATACACA--GCAAAGTTTTGTACTCAAAATTTGCAGTAAAAAAAAGGCCGATCGACGTTAT--AACGCACCGCC----TATACA----AAAGCAAAAATGTCCGTTTATACAAAAAATATACGGCGTTTCGG--TTTT--TGGCGGGGTGG---GTGCGTGTGT--GGATAACGGCTCACATAACGTGTCGCGATGGATGACTTGGCTTCCTATTTCGTTGAAGAACGCAGTAAAGTGCGATAAGTGGTATCAATTGCAGAATCATTCAATTACCGAATCTTTGAACGCAAACGGCGCATGGGAGAAGCTCTATTGTGTCATCCCCGTGCATGCCATATTCTCAGTGTCGAACAAAAAACAACACGCCGCCTCCTCTCTTCTGCACATATATATAT----TATACCATACACAGTATATATATAATTATGTGTTGGAAGCCAAGAGGAGGCGTGTGTTTGTGTTGTGCGCATATTATATGTATATAT-----GCTGTGTGCACACGTAGACAAGTTAGAGTTGGACAAATACACACATGCACTCTCTTTTGTGTGGGTGCGCGCGTGGAAACTCCTCTCTGGTGCTTGC--AAAGCAGTCTTTTTCTCTTTCTCTTTTT----CTCTCTCCATTCTCTCCTCTC-TTTTTTCATCAAAAAGGGGGGAGAGAAAAA-GAGAGAG---GAGGGGGGGTCGAGGG-AGAGAGGCTGTGACCAGGATTATTAAACAAAAAACCAAAACGAGAATTCAACTTCGCGTTGGCCATTTTTTGCTTAATGGGGGG-AGGTGG------GTGTGGGTGGTGTGTGGCTCTCTCTCTGTGTGGTATATATATAT------GTATATTAGAAGTAGGT-TGTGTGTGTGTGTA--TGTGTTTTACACATATATATAT--CCGCGCCC-TCACTCTCTCATATATAATTTATATGT------------ACGCACAGAGAAAAAAGAGAGGCGCTCTCTTTT--CCCCCCA---------CCCCCGACAACCTTTGTTTACAGACCTGA
>L.infantum
CTGGATCATTTTCCGATGATTACACCCAAAAAA---CAT--ATACAACTCGGGGAGACCTATGTATATATAT----GTAGGCCTTTCCCACATACACA--GCAAAGTTTTGTACTCAAAATTTGCAGTAAAAAAAAGGCCGATCGACGTTAT--AACGCACCGCC----TATACA----AAAGCAAAAATGTCCGTTTATACAAAAAATATACGGCGTTTCGG--TTTT--TGGCGGGGTGG---GTGCGTGTGT--GGATAACGGCTCACATAACGTGTCGCGATGGATGACTTGGCTTCCTATTTCGTTGAAGAACGCAGTAAAGTGCGATAAGTGGTATCAATTGCAGAATCATTCAATTACCGAATCTTTGAACGCAAACGGCGCATGGGAGAAGCTCTATTGTGTCATCCCCGTGCATGCCATATTCTCAGTGTCGAACAAAAAACAACACGCCGCCTCCTCTCTTCTGCACATATATATAT----TATACCATACACAGTATATATATAATTATGTGTTGGAAGCCAAGAGGAGGCGTGTGTTTGTGTTGTGCGCATATTATATGTATATAT-----GCTGTGTGCACACGTAGACAAGTTAGAGTTGGACAAATACACACATGCACTCTCTTTTGTGTGGGTGCGCGCGTGGAAACTCCTCTCTGGTGCTTGC--AAAGCAGTCTTTTTCTCTTTCTCTTTTT----CTCTCTCCATTCTCTCCTCTC-TTTTTTCATCAAAAAGGGGGGAGAGAAAAA-GAGAGAG---GAGGGGGGGTCGAGGG-AGAGAGGCTGTGACCAGGATTATTAAACAAAAAACCAAAACGAGAATTCAACTTCGCGTTGGCCATTTTTTGCTTAATGGGGGG-AGGTGG------GTGTGGGTGGTGTGTGGCTCTCTCTCTGTGTGGTATATATATAT------GTATATTAGAAGTAGGT-TGTGTGTGTGTGTA--TGTGTTTTACACATATATATAT--CCGCGCCC-TCACTCTCTCATATATAATTTATATGT------------ACGCACAGAGAAAAAAGAGAGGCGCTCTCTTTT--CCCCCCA---------CCCCCGACAACCTTTGTTTACAGACCTGA
>L.infantum
CTGGATCATTTTCCGATGATTACACCCAAAAAA---CAT--ATACAACTCGGGGAGACCTATGTATATATAT----GTAGGCCTTTCCCACATACACA--GCAAAGTTTTGTACTCAAAATTTGCAGTAAAAAAAAGGCCGATCGACGTTAT--AACGCACCGCC----TATACA----AAAGCAAAAATGTCCGTTTATACAAAAAATATACGGCGTTTCGG--TTTT--TGGCGGGGTGG---GTGCGTGTGT--GGATAACGGCTCACATAACGTGTCGCGATGGATGACTTGGCTTCCTATTTCGTTGAAGAACGCAGTAAAGTGCGATAAGTGGTATCAATTGCAGAATCATTCAATTACCGAATCTTTGAACGCAAACGGCGCATGGGAGAAGCTCTATTGTGTCATCCCCGTGCATGCCATATTCTCAGTGTCGAACAAAAAACAACACGCCGCCTCCTCTCTTCTGCACATATATATAT----TATACCATACACAGTATATATATAATTATGTGTTGGAAGCCAAGAGGAGGCGTGTGTTTGTGTTGTGCGCATATTATATGTATATAT-----GCTGTGTGCACACGTAGACAAGTTAGAGTTGGACAAATACACACATGCACTCTCTTTTGTGTGGGTGCGCGCGTGGAAACTCCTCTCTGGTGCTTGC--AAAGCAGTCTTTTTCTCTTTCTCTTTTT----CTCTCTCCATTCTCTCCTCTC-TTTTTTCATCAAAAAGGGGGGAGAGAAAAA-GAGAGAG---GAGGGGGGGTCGAGGG-AGAGAGGCTGTGACCAGGATTATTAAACAAAAAACCAAAACGAGAATTCAACTTCGCGTTGGCCATTTTTTGCTTAATGGGGGG-AGGTGG------GTGTGGGTGGTGTGTGGCTCTCTCTCTGTGTGGTATATATATAT------GTATATTAGAAGTAGGT-TGTGTGTGTGTGTA--TGTGTTTTACACATATATATAT--CCGCGCCC-TCACTCTCTCATATATAATTTATATGT------------ACGCACAGAGAAAAAAGAGAGGCGCTCTCTTTT--CCCCCCA---------CCCCCGACAACCTTTGTTTACAGACCTGA
>L.infantum
CTGGATCATTTTCCGATGATTACACCCAAAAAA---CAT--ATACAACTCGGGGAGACCTATGTATATATAT----GTAGGCCTTTCCCACATACACA--GCAAAGTTTTGTACTCAAAATTTGCAGTAAAAAAAAGGCCGATCGACGTTAT--AACGCACCGCC----TATACA----AAAGCAAAAATGTCCGTTTATACAAAAAATATACGGCGTTTCGG--TTTT--TGGCGGGGTGG---GTGCGTGTGT--GGATAACGGCTCACATAACGTGTCGCGATGGATGACTTGGCTTCCTATTTCGTTGAAGAACGCAGTAAAGTGCGATAAGTGGTATCAATTGCAGAATCATTCAATTACCGAATCTTTGAACGCAAACGGCGCATGGGAGAAGCTCTATTGTGTCATCCCCGTGCATGCCATATTCTCAGTGTCGAACAAAAAACAACACGCCGCCTCCTCTCTTCTGCACATATATATAT----TATACCATACACAGTATATATATAATTATGTGTTGGAAGCCAAGAGGAGGCGTGTGTTTGTGTTGTGCGCATATTATATGTATATAT-----GCTGTGTGCACACGTAGACAAGTTAGAGTTGGACAAATACACACATGCACTCTCTTTTGTGTGGGTGCGCGCGTGGAAACTCCTCTCTGGTGCTTGC--AAAGCAGTCTTTTTCTCTTTCTCTTTTT----CTCTCTCCATTCTCTCCTCTC-TTTTTTCATCAAAAAGGGGGGAGAGAAAAA-GAGAGAG---GAGGGGGGGTCGAGGG-AGAGAGGCTGTGACCAGGATTATTAAACAAAAAACCAAAACGAGAATTCAACTTCGCGTTGGCCATTTTTTGCTTAATGGGGGG-AGGTGG------GTGTGGGTGGTGTGTGGCTCTCTCTCTGTGTGGTATATATATAT------GTATATTAGAAGTAGGT-TGTGTGTGTGTGTA--TGTGTTTTACACATATATATAT--CCGCGCCC-TCACTCTCTCATATATAATTTATATGT------------ACGCACAGAGAAAAAAGAGAGGCGCTCTCTTTT--CCCCCCA---------CCCCCGACAACCTTTGTTTACAGACCTGA
>L.infantum
CTGGATCATTTTCCGATGATTACACCCAAAAAA---CAT--ATACAACTCGGGGAGACCTATGTATATATAT----GTAGGCCTTTCCCACATACACA--GCAAAGTTTTGTACTCAAAATTTGCAGTAAAAAAAAGGCCGATCGACGTTAT--AACGCACCGCC----TATACA----AAAGCAAAAATGTCCGTTTATACAAAAAATATACGGCGTTTCGG--TTTT--TGGCGGGGTGG---GTGCGTGTGT--GGATAACGGCTCACATAACGTGTCGCGATGGATGACTTGGCTTCCTATTTCGTTGAAGAACGCAGTAAAGTGCGATAAGTGGTATCAATTGCAGAATCATTCAATTACCGAATCTTTGAACGCAAACGGCGCATGGGAGAAGCTCTATTGTGTCATCCCCGTGCATGCCATATTCTCAGTGTCGAACAAAAAACAACACGCCGCCTCCTCTCTTCTGCACATATATATAT----TATACCATACACAGTATATATATAATTATGTGTTGGAAGCCAAGAGGAGGCGTGTGTTTGTGTTGTGCGCATATTATATGTATATAT-----GCTGTGTGCACACGTAGACAAGTTAGAGTTGGACAAATACACACATGCACTCTCTTTTGTGTGGGTGCGCGCGTGGAAACTCCTCTCTGGTGCTTGC--AAAGCAGTCTTTTTCTCTTTCTCTTTTT----CTCTCTCCATTCTCTCCTCTC-TTTTTTCATCAAAAAGGGGGGAGAGAAAAA-GAGAGAG---GAGGGGGGGTCGAGGG-AGAGAGGCTGTGACCAGGATTATTAAACAAAAAACCAAAACGAGAATTCAACTTCGCGTTGGCCATTTTTTGCTTAATGGGGGG-AGGTGG------GTGTGGGTGGTGTGTGGCTCTCTCTCTGTGTGGTATATATATAT------GTATATTAGAAGTAGGT-TGTGTGTGTGTGTA--TGTGTTTTACACATATATATAT--CCGCGCCC-TCACTCTCTCATATATAATTTATATGT------------ACGCACAGAGAAAAAAGAGAGGCGCTCTCTTTT--CCCCCCA---------CCCCCGACAACCTTTGTTTACAGACCTGA
>L.infantum
CTGGATCATTTTCCGATGATTACACCCAAAAAA---CAT--ATACAACTCGGGGAGACCTATGTATATATAT----GTAGGCCTTTCCCACATACACA--GCAAAGTTTTGTACTCAAAATTTGCAGTAAAAAAAAGGCCGATCGACGTTAT--AACGCACCGCC----TATACA----AAAGCAAAAATGTCCGTTTATACAAAAAATATACGGCGTTTCGG--TTTT--TGGCGGGGTGG---GTGCGTGTGT--GGATAACGGCTCACATAACGTGTCGCGATGGATGACTTGGCTTCCTATTTCGTTGAAGAACGCAGTAAAGTGCGATAAGTGGTATCAATTGCAGAATCATTCAATTACCGAATCTTTGAACGCAAACGGCGCATGGGAGAAGCTCTATTGTGTCATCCCCGTGCATGCCATATTCTCAGTGTCGAACAAAAAACAACACGCCGCCTCCTCTCTTCTGCACATATATATAT----TATACCATACACAGTATATATATAATTATGTGTTGGAAGCCAAGAGGAGGCGTGTGTTTGTGTTGTGCGCATATTATATGTATATAT-----GCTGTGTGCACACGTAGACAAGTTAGAGTTGGACAAATACACACATGCACTCTCTTTTGTGTGGGTGCGCGCGTGGAAACTCCTCTCTGGTGCTTGC--AAAGCAGTCTTTTTCTCTTTCTCTTTTT----CTCTCTCCATTCTCTCCTCTC-TTTTTTCATCAAAAAGGGGGGAGAGAAAAA-GAGAGAG---GAGGGGGGGTCGAGGG-AGAGAGGCTGTGACCAGGATTATTAAACAAAAAACCAAAACGAGAATTCAACTTCGCGTTGGCCATTTTTTGCTTAATGGGGGG-AGGTGG------GTGTGGGTGGTGTGTGGCTCTCTCTCTGTGTGGTATATATATAT------GTATATTAGAAGTAGGT-TGTGTGTGTGTGTA--TGTGTTTTACACATATATATAT--CCGCGCCC-TCACTCTCTCATATATAATTTATATGT------------ACGCACAGAGAAAAAAGAGAGGCGCTCTCTTTT--CCCCCCA---------CCCCCGACAACCTTTGTTTACAGACCTGA
>L.infantum
CTGGATCATTTTCCGATGATTACACCCAAAAAA---CAT--ATACAACTCGGGGAGACCTATGTATATATAT----GTAGGCCTTTCCCACATACACA--GCAAAGTTTTGTACTCAAAATTTGCAGTAAAAAAAAGGCCGATCGACGTTAT--AACGCACCGCC----TATACA----AAAGCAAAAATGTCCGTTTATACAAAAAATATACGGCGTTTCGG--TTTT--TGGCGGGGTGG---GTGCGTGTGT--GGATAACGGCTCACATAACGTGTCGCGATGGATGACTTGGCTTCCTATTTCGTTGAAGAACGCAGTAAAGTGCGATAAGTGGTATCAATTGCAGAATCATTCAATTACCGAATCTTTGAACGCAAACGGCGCATGGGAGAAGCTCTATTGTGTCATCCCCGTGCATGCCATATTCTCAGTGTCGAACAAAAAACAACACGCCGCCTCCTCTCTTCTGCACATATATATAT----TATACCATACACAGTATATATATAATTATGTGTTGGAAGCCAAGAGGAGGCGTGTGTTTGTGTTGTGCGCATATTATATGTATATAT-----GCTGTGTGCACACGTAGACAAGTTAGAGTTGGACAAATACACACATGCACTCTCTTTTGTGTGGGTGCGCGCGTGGAAACTCCTCTCTGGTGCTTGC--AAAGCAGTCTTTTTCTCTTTCTCTTTTT----CTCTCTCCATTCTCTCCTCTC-TTTTTTCATCAAAAAGGGGGGAGAGAAAAA-GAGAGAG---GAGGGGGGGTCGAGGG-AGAGAGGCTGTGACCAGGATTATTAAACAAAAAACCAAAACGAGAATTCAACTTCGCGTTGGCCATTTTTTGCTTAATGGGGGG-AGGTGG------GTGTGGGTGGTGTGTGGCTCTCTCTCTGTGTGGTATATATATAT------GTATATTAGAAGTAGGT-TGTGTGTGTGTGTA--TGTGTTTTACACATATATATAT--CCGCGCCC-TCACTCTCTCATATATAATTTATATGT------------ACGCACAGAGAAAAAAGAGAGGCGCTCTCTTTT--CCCCCCA---------CCCCCGACAACCTTTGTTTACAGACCTGA
>L.infantum
CTGGATCATTTTCCGATGATTACACCCAAAAAA---CAT--ATACAACTCGGGGAGACCTATGTATATATAT----GTAGGCCTTTCCCACATACACA--GCAAAGTTTTGTACTCAAAATTTGCAGTAAAAAAAAGGCCGATCGACGTTAT--AACGCACCGCC----TATACA----AAAGCAAAAATGTCCGTTTATACAAAAAATATACGGCGTTTCGG--TTTT--TGGCGGGGTGG---GTGCGTGTGT--GGATAACGGCTCACATAACGTGTCGCGATGGATGACTTGGCTTCCTATTTCGTTGAAGAACGCAGTAAAGTGCGATAAGTGGTATCAATTGCAGAATCATTCAATTACCGAATCTTTGAACGCAAACGGCGCATGGGAGAAGCTCTATTGTGTCATCCCCGTGCATGCCATATTCTCAGTGTCGAACAAAAAACAACACGCCGCCTCCTCTCTTCTGCACATATATATAT----TATACCATACACAGTATATATATAATTATGTGTTGGAAGCCAAGAGGAGGCGTGTGTTTGTGTTGTGCGCATATTATATGTATATAT-----GCTGTGTGCACACGTAGACAAGTTAGAGTTGGACAAATACACACATGCACTCTCTTTTGTGTGGGTGCGCGCGTGGAAACTCCTCTCTGGTGCTTGC--AAAGCAGTCTTTTTCTCTTTCTCTTTTT----CTCTCTCCATTCTCTCCTCTC-TTTTTTCATCAAAAAGGGGGGAGAGAAAAA-GAGAGAG---GAGGGGGGGTCGAGGG-AGAGAGGCTGTGACCAGGATTATTAAACAAAAAACCAAAACGAGAATTCAACTTCGCGTTGGCCATTTTTTGCTTAATGGGGGG-AGGTGG------GTGTGGGTGGTGTGTGGCTCTCTCTCTGTGTGGTATATATATAT------GTATATTAGAAGTAGGT-TGTGTGTGTGTGTA--TGTGTTTTACACATATATATAT--CCGCGCCC-TCACTCTCTCATATATAATTTATATGT------------ACGCACAGAGAAAAAAGAGAGGCGCTCTCTTTT--CCCCCCA---------CCCCCGACAACCTTTGTTTACAGACCTGA
>L.infantum
CTGGATCATTTTCCGATGATTACACCCAAAAAA---CAT--ATACAACTCGGGGAGACCTATGTATATATAT----GTAGGCCTTTCCCACATACACA--GCAAAGTTTTGTACTCAAAATTTGCAGTAAAAAAAAGGCCGATCGACGTTAT--AACGCACCGCC----TATACA----AAAGCAAAAATGTCCGTTTATACAAAAAATATACGGCGTTTCGG--TTTT--TGGCGGGGTGG---GTGCGTGTGT--GGATAACGGCTCACATAACGTGTCGCGATGGATGACTTGGCTTCCTATTTCGTTGAAGAACGCAGTAAAGTGCGATAAGTGGTATCAATTGCAGAATCATTCAATTACCGAATCTTTGAACGCAAACGGCGCATGGGAGAAGCTCTATTGTGTCATCCCCGTGCATGCCATATTCTCAGTGTCGAACAAAAAACAACACGCCGCCTCCTCTCTTCTGCACATATATATAT----TATACCATACACAGTATATATATAATTATGTGTTGGAAGCCAAGAGGAGGCGTGTGTTTGTGTTGTGCGCATATTATATGTATATAT-----GCTGTGTGCACACGTAGACAAGTTAGAGTTGGACAAATACACACATGCACTCTCTTTTGTGTGGGTGCGCGCGTGGAAACTCCTCTCTGGTGCTTGC--AAAGCAGTCTTTTTCTCTTTCTCTTTTT----CTCTCTCCATTCTCTCCTCTC-TTTTTTCATCAAAAAGGGGGGAGAGAAAAA-GAGAGAG---GAGGGGGGGTCGAGGG-AGAGAGGCTGTGACCAGGATTATTAAACAAAAAACCAAAACGAGAATTCAACTTCGCGTTGGCCATTTTTTGCTTAATGGGGGG-AGGTGG------GTGTGGGTGGTGTGTGGCTCTCTCTCTGTGTGGTATATATATAT------GTATATTAGAAGTAGGT-TGTGTGTGTGTGTA--TGTGTTTTACACATATATATAT--CCGCGCCC-TCACTCTCTCATATATAATTTATATGT------------ACGCACAGAGAAAAAAGAGAGGCGCTCTCTTTT--CCCCCCA---------CCCCCGACAACCTTTGTTTACAGACCTGA
>L.infantum
CTGGATCATTTTCCGATGATTACACCCAAAAAA---CAT--ATACAACTCGGGGAGACCTATGTATATATAT----GTAGGCCTTTCCCACATACACA--GCAAAGTTTTGTACTCAAAATTTGCAGTAAAAAAAAGGCCGATCGACGTTAT--AACGCACCGCC----TATACA----AAAGCAAAAATGTCCGTTTATACAAAAAATATACGGCGTTTCGG--TTTT--TGGCGGGGTGG---GTGCGTGTGT--GGATAACGGCTCACATAACGTGTCGCGATGGATGACTTGGCTTCCTATTTCGTTGAAGAACGCAGTAAAGTGCGATAAGTGGTATCAATTGCAGAATCATTCAATTACCGAATCTTTGAACGCAAACGGCGCATGGGAGAAGCTCTATTGTGTCATCCCCGTGCATGCCATATTCTCAGTGTCGAACAAAAAACAACACGCCGCCTCCTCTCTTCTGCACATATATATAT----TATACCATACACAGTATATATATAATTATGTGTTGGAAGCCAAGAGGAGGCGTGTGTTTGTGTTGTGCGCATATTATATGTATATAT-----GCTGTGTGCACACGTAGACAAGTTAGAGTTGGACAAATACACACATGCACTCTCTTTTGTGTGGGTGCGCGCGTGGAAACTCCTCTCTGGTGCTTGC--AAAGCAGTCTTTTTCTCTTTCTCTTTTT----CTCTCTCCATTCTCTCCTCTC-TTTTTTCATCAAAAAGGGGGGAGAGAAAAA-GAGAGAG---GAGGGGGGGTCGAGGG-AGAGAGGCTGTGACCAGGATTATTAAACAAAAAACCAAAACGAGAATTCAACTTCGCGTTGGCCATTTTTTGCTTAATGGGGGG-AGGTGG------GTGTGGGTGGTGTGTGGCTCTCTCTCTGTGTGGTATATATATAT------GTATATTAGAAGTAGGT-TGTGTGTGTGTGTA--TGTGTTTTACACATATATATAT--CCGCGCCC-TCACTCTCTCATATATAATTTATATGT------------ACGCACAGAGAAAAAAGAGAGGCGCTCTCTTTT--CCCCCCA---------CCCCCGACAACCTTTGTTTACAGACCTGA
>L.infantum
CTGGATCATTTTCCGATGATTACACCCAAAAAA---CAT--ATACAACTCGGGGAGACCTATGTATATATAT----GTAGGCCTTTCCCACATACACA--GCAAAGTTTTGTACTCAAAATTTGCAGTAAAAAAAAGGCCGATCGACGTTAT--AACGCACCGCC----TATACA----AAAGCAAAAATGTCCGTTTATACAAAAAATATACGGCGTTTCGG--TTTT--TGGCGGGGTGG---GTGCGTGTGT--GGATAACGGCTCACATAACGTGTCGCGATGGATGACTTGGCTTCCTATTTCGTTGAAGAACGCAGTAAAGTGCGATAAGTGGTATCAATTGCAGAATCATTCAATTACCGAATCTTTGAACGCAAACGGCGCATGGGAGAAGCTCTATTGTGTCATCCCCGTGCATGCCATATTCTCAGTGTCGAACAAAAAACAACACGCCGCCTCCTCTCTTCTGCACATATATATAT----TATACCATACACAGTATATATATAATTATGTGTTGGAAGCCAAGAGGAGGCGTGTGTTTGTGTTGTGCGCATATTATATGTATATAT-----GCTGTGTGCACACGTAGACAAGTTAGAGTTGGACAAATACACACATGCACTCTCTTTTGTGTGGGTGCGCGCGTGGAAACTCCTCTCTGGTGCTTGC--AAAGCAGTCTTTTTCTCTTTCTCTTTTT----CTCTCTCCATTCTCTCCTCTC-TTTTTTCATCAAAAAGGGGGGAGAGAAAAA-GAGAGAG---GAGGGGGGGTCGAGGG-AGAGAGGCTGTGACCAGGATTATTAAACAAAAAACCAAAACGAGAATTCAACTTCGCGTTGGCCATTTTTTGCTTAATGGGGGG-AGGTGG------GTGTGGGTGGTGTGTGGCTCTCTCTCTGTGTGGTATATATATAT------GTATATTAGAAGTAGGT-TGTGTGTGTGTGTA--TGTGTTTTACACATATATATAT--CCGCGCCC-TCACTCTCTCATATATAATTTATATGT------------ACGCACAGAGAAAAAAGAGAGGCGCTCTCTTTT--CCCCCCA---------CCCCCGACAACCTTTGTTTACAGACCTGA
>L.infantum
CTGGATCATTTTCCGATGATTACACCAAAAAAAA--CAT--ATACAACTCGGGGAGACCTATGTATATATATATATGTAGGCCTTTCCCACATACACA--GCAAAGTTTTGTACTCAAAATTTGCAGTAAAAAAAAGGCCGATCGACGTTAT--AACGCACCGCC----TATACA----AAAGCAAAAATGTCCGTTTATACAAAAAATATACGGCGTTTCGG--TTTT--TGGCGGGGTGG---GTGCGTGTGT--GGATAACGGCTCACATAACGTGTCGCGATGGATGACTTGGCTTCCTATTTCGTTGAAGAACGCAGTAAAGTGCGATAAGTGGTATCAATTGCAGAATCATTCAATTACCGAATCTTTGAACGCAAACGGCGCATGGGAGAAGCTCTATTGTGTCATCCCCGTGCATGCCATATTCTCAGTGTCGAACAAAAAACAACACGCCGCCTCCTCTCTTCTGCACATATATATAT----TATACCATACACAGTATATATATAATTATGTGTTGGAAGCCAAGAGGAGGCGTGTGTTTGTGTTGTGCGCATATTATATGTATATAT-----GCTGTGTGCACACGTAGACAAGTTAGAGTTGGACAAATACACACATGCACTCTCTTTTGTGTGGGTGCGCGCGTGGAAACTCCTCTCTGGTGCTTGC--AAAGCAGTCTTTTTCTCTTTCTCTTTTT----CTCTCTCCATTCTCTCCTCTC-TTTTTTCATCAAAAAGGGGGGAGAGAAAAA-GAGAGAG---GAGGGGG--TCGAGGG-AGAGAGGCTGTGACCAGGATTATTAAACAAAAAACCAAAACGAGAATTCAACTTCGCGTTGGCCATTTTTTGCTTAATGGGGGGGAGGTGG------GTGTGGGTGGTGTGTGGCTCTCTCTCTGTGTGGTATATATATAT------GTATATTAGAAGTAGGT-TGTGTGTGTGTGTA--TGTGTTTTACACATATATATAT--CCGCGCCC-TCACTCTCTCATATATAATTTATATGT------------ACGCACAGAGAAAAAAGAGAGGCGCTCTCTTTT--CCCCCCA--------CCCCCCGACAACCTTTGTTTACAGACCTGA
>L.infantum
CTGGATCATTTTCCGATGATTACACCAAAAAAAA--CAT--ATACAACTCGGGGAGACCTATGTATATATATATATGTAGGCCTTTCCCACATACACA--GCAAAGTTTTGTACTCAAAATTTGCAGTAAAAAAAAGGCCGATCGACGTTAT--AACGCACCGCC----TATACA----AAAGCAAAAATGTCCGTTTATACAAAAAATATACGGCGTTTCGG--TTTT--TGGCGGGGTGG---GTGCGTGTGT--GGATAACGGCTCACATAACGTGTCGCGATGGATGACTTGGCTTCCTATTTCGTTGAAGAACGCAGTAAAGTGCGATAAGTGGTATCAATTGCAGAATCATTCAATTACCGAATCTTTGAACGCAAACGGCGCATGGGAGAAGCTCTATTGTGTCATCCCCGTGCATGCCATATTCTCAGTGTCGAACAAAAAACAACACGCCGCCTCCTCTCTTCTGCACATATATATAT----TATACCATACACAGTATATATATAATTATGTGTTGGAAGCCAAGAGGAGGCGTGTGTTTGTGTTGTGCGCATATTATATGTATATAT-----GCTGTGTGCACACGTAGACAAGTTAGAGTTGGACAAATACACACATGCACTCTCTTTTGTGTGGGTGCGCGCGTGGAAACTCCTCTCTGGTGCTTGC--AAAGCAGTCTTTTTCTCTTTCTCTTTTT----CTCTCTCCATTCTCTCCTCTC-TTTTTTCATCAAAAAGGGGGGAGAGAAAAA-GAGAGAG---GAGGGGG--TCGAGGG-AGAGAGGCTGTGACCAGGATTATTAAACAAAAAACCAAAACGAGAATTCAACTTCGCGTTGGCCATTTTTTGCTTAATGGGGGGGAGGTGG------GTGTGGGTGGTGTGTGGCTCTCTCTCTGTGTGGTATATATATAT------GTATATTAGAAGTAGGT-TGTGTGTGTGTGTA--TGTGTTTTACACATATATATAT--CCGCGCCC-TCACTCTCTCATATATAATTTATATGT------------ACGCACAGAGAAAAAAGAGAGGCGCTCTCTTTT--CCCCCCA--------CCCCCCGACAACCTTTGTTTACAGACCTGA
>L.infantum
CTGGATCATTTTCCGATGATTACACCAAAAAAAAA-CAT--ATACAACTCGGGGAGACCTATGTATATATATA--TGTAGGCCTTTCCCACATACACA--GCAAAGTTTTGTACTCAAAATTTGCAGTAAAAAAA-GGCCGATCGACGTTAT--AACGCACCGCC----TATACA----AAAGCAAAAATGTCCGTTTATACAAAAAATATACGGCGTTTCGG--TTTT--TGGCGGGGTGG---GTGCGTGTGT--GGATAACGGCTCACATAACGTGTCGCGATGGATGACTTGGCTTCCTATTTCGTTGAAGAACGCAGTAAAGTGCGATAAGTGGTATCAATTGCAGAATCATTCAATTACCGAATCTTTGAACGCAAACGGCGCATGGGAGAAGCTCTATTGTGTCATCCCCGTGCATGCCATATTCTCAGTGTCGAACAAAAAACAACACGCCGCCTCCTCTCTTCTGCACATATATATAT----TATACCATACACAGTATATATATAATTATGTGTTGGAAGCCAAGAGGAGGCGTGTGTTTGTGTTGTGCGCATATTATATGTATATAT-----GCTGTGTGCACACGTAGACAAGTTAGAGTTGGACAAATACACACATGCACTCTCTTTTGTGTGGGTGCGCGCGTGGAAACTCCTCTCTGGTGCTTGC--AAAGCAGTCTTTTTCTCTTTCTCTTTTT----CTCTCTCCATTCTCTCCTCTC-TTTTTTCATCAAAAAGGGGGGAGAGAAAAA-GAGAGAG---GAGGGGG--TCGAGGG-AGAGAGGCTGTGACCAGGATTATTAAACAAAAAACCAAAACGAGAATTCAACTTCGCGTTGGCCATTTTTTGCTTAATGGGGGGGAGGTGG------GTGTGGGTGGTGTGTGGCTCTCTCTCTGTGTGGTATATATATAT------GTATATTAGAAGTAGGT-TGTGTGTGTGTGTA--TGTGTTTTACACATATATATAT--CCGCGCCC-TCACTCTCTCATATATAATTTATATGT------------ACGCACAGAGAAAAAAGAGAGGCGCTCTCTTTT--CCCCCCA--------CCCCCCGACAACCTTTGTTTACAGACCTGA
>L.infantum
CTGGATCATTTTCCGATGATTACACCCAAAAAA---CAT--ATACAACTCGGGGAGACCTATGTATATATAT----GTAGGCCTTTCCCACATACACA--GCAAAGTTTTGTACTCAAAATTTGCAGTAAAAAAAAGGCCGATCGACGTTAT--AACGCACCGCC----TATACA----AAAGCAAAAATGTCCGTTTATACAAAAAATATACGGCGTTTCGG--TTTT--TGGCGGGGTGG---GTGCGTGTGT--GGATAACGGCTCACATAACGTGTCGCGATGGATGACTTGGCTTCCTATTTCGTTGAAGAACGCAGTAAAGTGCGATAAGTGGTATCAATTGCAGAATCATTCAATTACCGAATGTTTGAACGCAAACGGCGCATGGGAGAAGCTCTATTGTGTCATCCCCGTGCATGCCATATTCTCAGTGTCGAACAAAAAACAACACGCCGCCTCCTCTCTTCTGCACATATATATAT----TATACCATACACAGTATATATATAATTATGTGTTGGAAGCCAAGAGGAGGCGTGTGTTTGTGTTGTGCGCATATTATATGTATATAT-----GCTGTGTGCACACGTAGACAAGTTAGAGTTGGACAAATACACACATGCACTCTCTTTTGTGTGGGTGCGCGCGTGGAAACTCCTCTCTGGTGCTTGC--AAAGCAGTCTTTTTCTCTTTCTCTTTTT----CTCTCTCCATTCTCTCCTCTC-TTTTTTCATCAAAAAGGGGGGAGAGAAAAA-GAGAGAG---GAGGGGGGGTCGAGGG-AGAGAGGCTGTGACCAGGATTATTAAACAAAAAACCAAAACGAGAATTCAACTTCGCGTTGGCCATTTTTTGCTTAATGGGGGG-AGGTGG------GTGTGGGTGGTGTGTGGCTCTCTCTCTGTGTGGTATATATATAT------GTATATTAGAAGTAGGT-TGTGTGTGTGTGTA--TGTGTTTTACACATATATATAT--CCGCGCCC-TCACTCTCTCATATATAATTTATATGT------------ACGCACAGAGAAAAAAGAGAGGCGCTCTCTTTT--CCCCCCA---------CCCCCGAC-AACC-TGTTTACAGACCTGA
>L. tropica
CTGGATCATTTTCCGATGATTACACCCAAAAAAAAACATATACAAAACTCGGGGAGGCCTAT---TATATA-CATTATAGGCCTTTCCCACATACACA--GCAAACTTTTATACTCGAAGTTTGCAGTAAACAAAAGGCCGATCGACGTTAT--AACGCACCGCC----TATACAC--AAAAGCAAAAATGTCCGTTTATACAAA---TATACGGCGTTTCGG--TTTTGTTGGCGGGGG-----GTGCGTGTGT--GGATAACGGCTCACATAACGTGTCGCGATGGATGACTTGGCTTCCTATTTCGTTGAAGAACGCAGTAAAGTGCGATAAGTGGTATCAATTGCAGAATCATTCAATTACCGAATCTTTGAACGCAAACGGCGCATGGGAGAAGCTCTATTGTGTCATCCCCGTGCATGCCATATTCTCAGTGTCGAACAAAAAACAACACGCCGCCTCCTCTCTTCTGCATATATGTATATATA----------------CATTATATATAATATGTGTGGAAGCCAAGAGGAGGCGTGTGTTTGTGTTGTGCGCATAT-----ATATATAT-----G-TGTGTGCACACGTAGACAAGTTAGAGTTGGACAAATACACGCATGCACTCTCTTTTGTGTGGGTGCGAGCGTCGAAACTCCTCTCTGGTGCTTGCGCAAAGCAGTCTTT--CTCTTTCTCTTTCTCTTTCTCTCTCCATTTTCTCTCCTC-TTTTTTCATCAAAAAAGGGGGAGAGAAAAAAGAGGGAGAAAAAAAGGGGGTCGAGG---GAGAGGCTGTGACCAGGATTATTAAACAAAAAACCAAAACGAGAATTCAACTTCGCGTTGGCCATTTTTTGCTTAATGGGGGG-TGGGTGGTG-----TGTGTGGCCCTCTCTCTCTGTATGTGTGTGGTATATATATATACAT--GTATATTAGAAGTAGGTGTGTGTGTGTGTGTG--TGTGTTTTACACATATATAT----CCGCGCCCCTCCCTCTCTCATATACAATATATATATATATTATATTACACGCACAGAGGATAAA--GAGAGGGGTTCTT----CCCCCAACCCTT---CCCCCCGACAACCTTTGTTTACAGACCTGA
>L. eathiopica
CTGGATCATTTTCCGATGATTACACCCAAAAAAAA-CAT--ACAAAACTCGGGCAGGCCTAT-TATATATATTATTATAGGCCTTTCCCACATACACACAGCAAACTTTTATACTCGAAGTTTGCAGTAAAGAAAAGGCCGATCGACGTTATATAACGCACCGCGCGCCTATACACACAAAAGCAAAAACGTCCGTTTATACAAA---TATACGGCGTTTCCGTCTTTTGTTGGCGGGGGCGGGGGTGCGTGTGTGTGGATAACGGCTCACATAACGTGTCGCGATGGATGACTTGGCTTCCTATTTCGTTGAAGAACGCAGTAAAGTGCGATAAGTGGTATCAATTGCAGAATCATTCAATTACCGAATCTTTGAACGCAAACGGCGCATGGGAGAAGCTCTATTGTGTCATCCCCGTGCATGCCATATTCTCAGTGTCGAACAAAAAACAACACGCCGCCTCCTCTCTTCGGCATATATATATATATA-----TGTATAATATACGTTATAT--AATATGTGTGGAAGCCAAGAGGAGGCGTGTGTTTGTGTTGTGCGCATAT-ATATGTACATATACATATATGTGTGCACACGTAGACAAGTTAGAGTTGGACAAATACACGCATGCACTCTCTTTTGTGTGGGTGCGCGCGTCGAAACTCCTCTCTGGTGCTTGCGCAACGCAGTCTTT--CTCTTTCTCTT----CCTCTCTCCATCTTTTCTCTCCTCCTTTTTTCATCAAAAAGGGGGGAGAGAAAAAAGAGGGAGAAAAA--GGGGGTCGAGGAGAGAGAGGCTGTGACCAGGATTATTAAACAAAAAACCAAAACGAGAATTCAACGTCGCGTTGGCCATTTTTTGCTTAATGGGGGG-TGGGTGGTGGTGTGTGTGTGGCTCTCTCTCTCTGTA--TGTGTGGTATATATATATACATATGTATATTAGAAGTAGGTGTGTGTGTGTGTGTGTATGTGTTTTACACATATACATATATCCGCGCCC-TCCCTCTCTCATATACAATATACTATATATATAGTACACACGCACAGAGAACAAAGAGAGAGCGGCTCTT--CCCCCCCAACCCTTCTTCCCCCCGACAACCTTTGTTTACAGACCTGA
